# Supplementary material for: Systems biology surveillance decrypts pathological transcriptome remodeling
Source: BMC Syst Biol. 2015 Jul 17;9:36. doi: 10.1186/s12918-015-0177-8 (PMC4504166; doi:10.1186/s12918-015-0177-8)
Supplement: Additional file 1: — Functional enrichment data. Clustering Data: Provided are signaling pathways and gene networks enriched in each cluster, as well as gene IDs for all transcripts identified in the UMatrix analysis. Gene Ontology Data: Summarization of over represented functional themes in down and up regulated sub-transcriptomes for each of the truncation variants. [file 12918_2015_177_MOESM1_ESM.zip]

Archive with 17 entries (17 files):
- 9929599221407335_add1.pdf
- 9929599221407335_add10.pdf
- 9929599221407335_add11.pdf
- 9929599221407335_add12.pdf
- 9929599221407335_add18.pdf
- 9929599221407335_add19.pdf
- 9929599221407335_add2.pdf
- 9929599221407335_add20.pdf
- 9929599221407335_add21.pdf
- 9929599221407335_add3.pdf
- 9929599221407335_add4.pdf
- 9929599221407335_add5.pdf
- 9929599221407335_add6.pdf
- 9929599221407335_add7.pdf
- 9929599221407335_add8.pdf
- 9929599221407335_add9.pdf
- 9929599221407335_add13.xlsx
