# Supplementary material for: Systems biology surveillance decrypts pathological transcriptome remodeling
Source: BMC Syst Biol. 2015 Jul 17;9:36. doi: 10.1186/s12918-015-0177-8 (PMC4504166; doi:10.1186/s12918-015-0177-8)
Supplement: Additional file 1: — Functional enrichment data. Clustering Data: Provided are signaling pathways and gene networks enriched in each cluster, as well as gene IDs for all transcripts identified in the UMatrix analysis. Gene Ontology Data: Summarization of over represented functional themes in down and up regulated sub-transcriptomes for each of the truncation variants. [file 12918_2015_177_MOESM1_ESM.zip › 9929599221407335_add13.xlsx]

## Sheet: Cluster 1
Probe Set ID	Gene Symbol	Entrez Gene	Gene Ontology Biological Process	Gene Ontology Cellular Component	Gene Ontology Molecular Function	Alignments	RefSeq Protein ID	SwissProt	Gene Title
AFFX-ThrX-3_at
AFFX-r2-Bs-thr-3_s_at
AFFX-18SRNAMur/X00686_5_at
AFFX-18SRNAMur/X00686_M_at
1415988_at	Hdlbp	110611	0006629 // lipid metabolic process // inferred from electronic annotation///0006810 // transport // inferred from electronic annotation///0006869 // lipid transport // inferred from electronic annotation///0008202 // steroid metabolic process // inferred from electronic annotation///0008203 // cholesterol metabolic process // inferred from electronic annotation	0005634 // nucleus // inferred from electronic annotation///0005737 // cytoplasm // not recorded///0034364 // high-density lipoprotein particle // inferred from electronic annotation	0003723 // RNA binding // inferred from electronic annotation	chr1:93405939-93478799 (-) // 98.57 // qD	NP_598569	Q8BX68///Q3V1M8///Q3U4Z7///Q8VDJ3///A0PJE9	high density lipoprotein (HDL) binding protein
1416180_a_at	Rdx	19684	0007010 // cytoskeleton organization // inferred from electronic annotation///0030033 // microvillus assembly // inferred from mutant phenotype///0045176 // apical protein localization // inferred from mutant phenotype///0045176 // apical protein localization // not recorded///0051016 // barbed-end actin filament capping // not recorded///0051693 // actin filament capping // inferred from electro…	0001726 // ruffle // inferred from direct assay///0005730 // nucleolus // inferred from electronic annotation///0005737 // cytoplasm // inferred from electronic annotation///0005794 // Golgi apparatus // inferred from electronic annotation///0005856 // cytoskeleton // inferred from electronic annotation///0005886 // plasma membrane // not recorded///0005902 // microvillus // inferred from direct …	0003779 // actin binding // not recorded///0005515 // protein binding // inferred from physical interaction///0008092 // cytoskeletal protein binding // inferred from electronic annotation	chr9:52048239-52088729 (+) // 95.56 // qA5.3	NP_001098086///NP_001098087///NP_033067	Q8C2N4///Q3UJJ8///Q3U111///P26043///Q3TH46///Q7TSG6///Q3TS74///Q05CE6	radixin
1416403_at	Abcb10	56199	0006200 // ATP catabolic process // inferred from electronic annotation///0006810 // transport // not recorded///0055085 // transmembrane transport // not recorded	0005739 // mitochondrion // inferred from direct assay///0005743 // mitochondrial inner membrane // inferred from direct assay///0016020 // membrane // inferred from electronic annotation///0016021 // integral to membrane // not recorded///0032592 // integral to mitochondrial membrane // not recorded	0000166 // nucleotide binding // inferred from electronic annotation///0005215 // transporter activity // not recorded///0005524 // ATP binding // inferred from electronic annotation///0015421 // oligopeptide-transporting ATPase activity // not recorded///0016887 // ATPase activity // inferred from electronic annotation///0017111 // nucleoside-triphosphatase activity // inferred from electronic a…	chr8:123952458-123982864 (-) // 97.39 // qE2	NP_062425	Q9JI39	ATP-binding cassette, sub-family B (MDR/TAP), member 10
1416501_at	Pdpk1	18607	0003323 // type B pancreatic cell development // inferred from mutant phenotype///0006351 // transcription, DNA-dependent // inferred from electronic annotation///0006355 // regulation of transcription, DNA-dependent // inferred from electronic annotation///0006468 // protein phosphorylation // inferred from direct assay///0006468 // protein phosphorylation // not recorded///0006469 // negative r…	0005634 // nucleus // inferred from electronic annotation///0005737 // cytoplasm // inferred from direct assay///0005737 // cytoplasm // not recorded///0005829 // cytosol // not recorded///0005886 // plasma membrane // not recorded///0005925 // focal adhesion // inferred from electronic annotation///0016020 // membrane // inferred from electronic annotation///0016023 // cytoplasmic membrane-bound…	0000166 // nucleotide binding // inferred from electronic annotation///0004672 // protein kinase activity // inferred from electronic annotation///0004674 // protein serine/threonine kinase activity // not recorded///0004676 // 3-phosphoinositide-dependent protein kinase activity // inferred from direct assay///0004676 // 3-phosphoinositide-dependent protein kinase activity // not recorded///0004…	chr17:24078484-24141575 (-) // 99.4 // qA3.3	NP_001074242///NP_035192	Q3UHZ0///Q3UGN6///Q9Z2A0///Q8K3L3///F2Z3X6///F2Z3Z9///F2Z3V6///F2Z3X9///F2Z4A5///Q3UEW8///Q810Z4///Q3TRL2	3-phosphoinositide dependent protein kinase 1
1416661_at	Eif3a	13669	0001731 // formation of translation preinitiation complex // inferred from electronic annotation///0001732 // formation of translation initiation complex // inferred from direct assay///0001732 // formation of translation initiation complex // not recorded///0006412 // translation // inferred from electronic annotation///0006413 // translational initiation // inferred from electronic annotation//…	0005634 // nucleus // not recorded///0005730 // nucleolus // not recorded///0005737 // cytoplasm // not recorded///0005815 // microtubule organizing center // inferred from electronic annotation///0005852 // eukaryotic translation initiation factor 3 complex // inferred from direct assay///0005852 // eukaryotic translation initiation factor 3 complex // not recorded///0005856 // cytoskeleton // i…	0003743 // translation initiation factor activity // inferred from direct assay///0003743 // translation initiation factor activity // not recorded///0005515 // protein binding // inferred from physical interaction	chr19:60761116-60790705 (-) // 95.7 // qD3	NP_034253	Q3UM46///Q3UL99///Q3UEK3///Q3TKF9///P23116///Q3TRH1///Q6A0B9	eukaryotic translation initiation factor 3, subunit A
1416801_at	Trpm7	58800	0006468 // protein phosphorylation // inferred from direct assay///0006468 // protein phosphorylation // inferred from electronic annotation///0006810 // transport // inferred from electronic annotation///0006811 // ion transport // inferred from electronic annotation///0006816 // calcium ion transport // inferred from direct assay///0006816 // calcium ion transport // not recorded///0007613 // m…	0001726 // ruffle // inferred from direct assay///0005737 // cytoplasm // not recorded///0005886 // plasma membrane // inferred from direct assay///0005886 // plasma membrane // not recorded///0016020 // membrane // inferred from electronic annotation///0016021 // integral to membrane // not recorded///0030672 // synaptic vesicle membrane // not recorded///0043005 // neuron projection // not reco…	0000166 // nucleotide binding // inferred from electronic annotation///0003779 // actin binding // inferred from direct assay///0004672 // protein kinase activity // not recorded///0004674 // protein serine/threonine kinase activity // inferred from electronic annotation///0005216 // ion channel activity // inferred from electronic annotation///0005261 // cation channel activity // not recorded//…	chr2:126791564-126876261 (-) // 98.66 // qF1	NP_001157797///NP_067425	Q923J1///B9EK83///A2AI57	transient receptor potential cation channel, subfamily M, member 7
1417136_s_at	Srpk2	20817	0000245 // spliceosomal complex assembly // inferred from direct assay///0000245 // spliceosomal complex assembly // not recorded///0001525 // angiogenesis // inferred from direct assay///0006397 // mRNA processing // inferred from electronic annotation///0006468 // protein phosphorylation // inferred from direct assay///0006468 // protein phosphorylation // inferred from electronic annotation///…	0005634 // nucleus // inferred from direct assay///0005634 // nucleus // not recorded///0005730 // nucleolus // inferred from electronic annotation///0005737 // cytoplasm // inferred from direct assay///0005737 // cytoplasm // not recorded	0000166 // nucleotide binding // inferred from electronic annotation///0000287 // magnesium ion binding // inferred from direct assay///0000287 // magnesium ion binding // not recorded///0004672 // protein kinase activity // inferred from electronic annotation///0004674 // protein serine/threonine kinase activity // inferred from direct assay///0004674 // protein serine/threonine kinase activity …	chr5:23505752-23616566 (-) // 98.2 // qA3	NP_033300	Q3TTG2///Q3TEK9///O54781///Q6P5E1///O08551///Q3UF35///Q8CBI1///Q8CEC7///Q8C9R8	serine/arginine-rich protein specific kinase 2
1417312_at	Dkk3	50781	0007275 // multicellular organismal development // inferred from electronic annotation///0016055 // Wnt receptor signaling pathway // inferred from electronic annotation///0030178 // negative regulation of Wnt receptor signaling pathway // inferred from electronic annotation///0030325 // adrenal gland development // inferred from electronic annotation///0032348 // negative regulation of aldostero…	0005576 // extracellular region // inferred from sequence or structural similarity///0005615 // extracellular space // not recorded		chr7:112116017-112159089 (-) // 78.2 // qF1	NP_056629	Q9QUN9	dickkopf homolog 3 (Xenopus laevis)
1417548_at	Sart3	53890	0006396 // RNA processing // inferred from electronic annotation	0005622 // intracellular // inferred from electronic annotation///0005634 // nucleus // not recorded///0005737 // cytoplasm // not recorded///0016607 // nuclear speck // inferred from electronic annotation///0043231 // intracellular membrane-bounded organelle // not recorded	0000166 // nucleotide binding // inferred from electronic annotation///0003676 // nucleic acid binding // inferred from electronic annotation///0003723 // RNA binding // not recorded///0005515 // protein binding // inferred from electronic annotation	chr5:113742445-113771871 (-) // 95.09 // qF	NP_058622	Q9JLI8	squamous cell carcinoma antigen recognized by T cells 3
1417623_at	Slc12a2	20496	0006810 // transport // inferred from electronic annotation///0006811 // ion transport // inferred from electronic annotation///0006812 // cation transport // inferred from electronic annotation///0006813 // potassium ion transport // not recorded///0006814 // sodium ion transport // not recorded///0006821 // chloride transport // not recorded///0006972 // hyperosmotic response // not recorded///…	0005886 // plasma membrane // not recorded///0016020 // membrane // inferred from electronic annotation///0016021 // integral to membrane // inferred from electronic annotation///0016323 // basolateral plasma membrane // inferred from direct assay///0016324 // apical plasma membrane // inferred from direct assay	0005215 // transporter activity // inferred from electronic annotation///0005515 // protein binding // inferred from physical interaction///0008511 // sodium:potassium:chloride symporter activity // not recorded///0015293 // symporter activity // inferred from electronic annotation///0015377 // cation:chloride symporter activity // inferred from electronic annotation///0051739 // ammonia transmem…	chr18:57878677-57946809 (+) // 94.87 // qD3	NP_033220	P55012///E9QM38///Q3TP36	solute carrier family 12, member 2
1417654_at	Sdc4	20971	0001657 // ureteric bud development // inferred from electronic annotation///0045860 // positive regulation of protein kinase activity // not recorded///0051496 // positive regulation of stress fiber assembly // not recorded///0051894 // positive regulation of focal adhesion assembly // not recorded	0005576 // extracellular region // inferred from electronic annotation///0005796 // Golgi lumen // traceable author statement///0005925 // focal adhesion // not recorded///0009986 // cell surface // inferred from direct assay///0009986 // cell surface // not recorded///0016020 // membrane // inferred from electronic annotation///0016021 // integral to membrane // inferred from electronic annotati…	0001968 // fibronectin binding // not recorded///0005080 // protein kinase C binding // not recorded///0005515 // protein binding // inferred from electronic annotation///0008092 // cytoskeletal protein binding // inferred from electronic annotation///0070053 // thrombospondin receptor activity // not recorded	chr2:164424252-164443175 (-) // 87.37 // qH3	NP_035651	Q3UKZ1///O35988///Q3U5S6///Q99LM6	syndecan 4
1417697_at	Soat1	20652	0006629 // lipid metabolic process // inferred from electronic annotation///0008202 // steroid metabolic process // inferred from electronic annotation///0008203 // cholesterol metabolic process // inferred from direct assay///0008203 // cholesterol metabolic process // not recorded///0010742 // macrophage derived foam cell differentiation // not recorded///0010878 // cholesterol storage // not r…	0005783 // endoplasmic reticulum // not recorded///0005789 // endoplasmic reticulum membrane // not recorded///0016020 // membrane // not recorded///0016021 // integral to membrane // inferred from electronic annotation	0000062 // fatty-acyl-CoA binding // not recorded///0004772 // sterol O-acyltransferase activity // inferred from direct assay///0004772 // sterol O-acyltransferase activity // not recorded///0008374 // O-acyltransferase activity // inferred from electronic annotation///0015485 // cholesterol binding // not recorded///0016740 // transferase activity // inferred from electronic annotation///001674…	chr1:156429787-156466800 (-) // 69.51 // qG3	NP_033256	Q8C795///Q61263///Q06EZ3	sterol O-acyltransferase 1
1417820_at	Tor1b	30934	0051085 // chaperone mediated protein folding requiring cofactor // inferred from electronic annotation///0051260 // protein homooligomerization // inferred from direct assay///0051260 // protein homooligomerization // not recorded///0071763 // nuclear membrane organization // inferred from genetic interaction	0005635 // nuclear envelope // inferred from direct assay///0005737 // cytoplasm // inferred from direct assay///0005783 // endoplasmic reticulum // inferred from electronic annotation///0005788 // endoplasmic reticulum lumen // inferred from direct assay///0005788 // endoplasmic reticulum lumen // not recorded	0000166 // nucleotide binding // inferred from electronic annotation///0005515 // protein binding // inferred from physical interaction///0005524 // ATP binding // inferred from electronic annotation///0017111 // nucleoside-triphosphatase activity // inferred from electronic annotation	chr2:30952971-30959013 (+) // 83.04 // qB	NP_598434	Q8CBP2///Q9ER41///Q3TAL5///F6VK94	torsin family 1, member B
1418018_at	Cpd	12874	0006508 // proteolysis // inferred from electronic annotation///0071352 // cellular response to interleukin-2 // inferred from electronic annotation	0005634 // nucleus // not recorded///0005802 // trans-Golgi network // not recorded///0016020 // membrane // inferred from electronic annotation///0016021 // integral to membrane // inferred from electronic annotation///0043231 // intracellular membrane-bounded organelle // not recorded	0004180 // carboxypeptidase activity // inferred from electronic annotation///0004181 // metallocarboxypeptidase activity // inferred from electronic annotation///0004185 // serine-type carboxypeptidase activity // inferred from electronic annotation///0008233 // peptidase activity // inferred from electronic annotation///0008237 // metallopeptidase activity // inferred from electronic annotation…	chr11:76780539-76847015 (-) // 97.06 // qB5	NP_031780	O89001	carboxypeptidase D
1418024_at	Naa15	74838	0001525 // angiogenesis // inferred from electronic annotation///0006351 // transcription, DNA-dependent // inferred from electronic annotation///0006355 // regulation of transcription, DNA-dependent // inferred from electronic annotation///0006474 // N-terminal protein amino acid acetylation // not recorded///0007275 // multicellular organismal development // inferred from electronic annotation/…	0005634 // nucleus // not recorded///0005667 // transcription factor complex // not recorded///0005737 // cytoplasm // inferred from direct assay///0005737 // cytoplasm // not recorded///0048471 // perinuclear region of cytoplasm // inferred from electronic annotation	0005515 // protein binding // inferred from physical interaction///0008080 // N-acetyltransferase activity // inferred from direct assay///0016407 // acetyltransferase activity // not recorded///0043022 // ribosome binding // not recorded	chr3:51416613-51474312 (+) // 91.33 // qC	NP_444319	Q80UM3///G3X8Y3///Q8K2S4///Q8C5M5	N(alpha)-acetyltransferase 15, NatA auxiliary subunit
1418188_a_at	Malat1	72289	0000381 // regulation of alternative mRNA splicing, via spliceosome // inferred from mutant phenotype///0035063 // nuclear speck organization // not recorded///0050807 // regulation of synapse organization // inferred from mutant phenotype	0016607 // nuclear speck // inferred from direct assay///0016607 // nuclear speck // not recorded		chr11:101246423-101248246 (+) // 47.74 // qD		B0LAE7	metastasis associated lung adenocarcinoma transcript 1 (non-coding RNA)
1418189_s_at	Malat1	72289	0000381 // regulation of alternative mRNA splicing, via spliceosome // inferred from mutant phenotype///0035063 // nuclear speck organization // not recorded///0050807 // regulation of synapse organization // inferred from mutant phenotype	0016607 // nuclear speck // inferred from direct assay///0016607 // nuclear speck // not recorded		chr11:101246423-101248246 (+) // 47.74 // qD		B0LAE7	metastasis associated lung adenocarcinoma transcript 1 (non-coding RNA)
1418227_at	Orc2	18393	0006260 // DNA replication // inferred from electronic annotation	0000785 // chromatin // inferred from direct assay///0000792 // heterochromatin // inferred from direct assay///0000808 // origin recognition complex // not recorded///0000939 // condensed chromosome inner kinetochore // inferred from direct assay///0005634 // nucleus // inferred from electronic annotation///0005664 // nuclear origin of replication recognition complex // inferred from direct assa…	0003688 // DNA replication origin binding // inferred from direct assay///0005515 // protein binding // inferred from electronic annotation	chr1:58462770-58504955 (-) // 85.76 // qC1.3	NP_001020549///NP_001258455///NP_032791	Q543F8///Q59IX1///Q60862	origin recognition complex, subunit 2
1418318_at	Rnf128	66889	0016567 // protein ubiquitination // inferred from direct assay///0016567 // protein ubiquitination // not recorded///0042036 // negative regulation of cytokine biosynthetic process // inferred from direct assay	0005737 // cytoplasm // inferred from electronic annotation///0005770 // late endosome // inferred from direct assay///0005783 // endoplasmic reticulum // inferred from direct assay///0005794 // Golgi apparatus // inferred from direct assay///0012505 // endomembrane system // inferred from electronic annotation///0016020 // membrane // inferred from electronic annotation///0016021 // integral to …	0004842 // ubiquitin-protein ligase activity // inferred from direct assay///0004842 // ubiquitin-protein ligase activity // not recorded///0005515 // protein binding // inferred from electronic annotation///0008270 // zinc ion binding // inferred from electronic annotation///0016874 // ligase activity // inferred from electronic annotation///0046872 // metal ion binding // inferred from electron…	chrX:139610619-139673369 (+) // 98.2 // qF1	NP_001241690///NP_075759	Q9D304///A2AGL8	ring finger protein 128
1418431_at	Kif5b	16573	0006839 // mitochondrial transport // traceable author statement///0007017 // microtubule-based process // traceable author statement///0007018 // microtubule-based movement // inferred from electronic annotation///0007028 // cytoplasm organization // inferred from mutant phenotype///0008152 // metabolic process // traceable author statement///0035617 // stress granule disassembly // inferred fro…	0005737 // cytoplasm // inferred from direct assay///0005829 // cytosol // traceable author statement///0005856 // cytoskeleton // inferred from electronic annotation///0005871 // kinesin complex // traceable author statement///0005874 // microtubule // inferred from electronic annotation///0005875 // microtubule associated complex // inferred from electronic annotation///0031982 // vesicle // no…	0000166 // nucleotide binding // inferred from electronic annotation///0003777 // microtubule motor activity // not recorded///0003777 // microtubule motor activity // traceable author statement///0005515 // protein binding // inferred from physical interaction///0005524 // ATP binding // inferred from electronic annotation///0008017 // microtubule binding // not recorded	chr18:6201012-6241524 (-) // 92.98 // qA1	NP_032474	Q61768///E9QAK5///Q3UWI9///Q05CG8///Q6NSS5///Q8CFE7///Q9CUT6	kinesin family member 5B
1418774_a_at	Atp7a	11977	0001568 // blood vessel development // inferred from mutant phenotype///0001701 // in utero embryonic development // inferred from electronic annotation///0001836 // release of cytochrome c from mitochondria // inferred from mutant phenotype///0001974 // blood vessel remodeling // inferred from mutant phenotype///0002082 // regulation of oxidative phosphorylation // inferred from mutant phenotype…	0005770 // late endosome // not recorded///0005783 // endoplasmic reticulum // not recorded///0005794 // Golgi apparatus // inferred from direct assay///0005794 // Golgi apparatus // not recorded///0005802 // trans-Golgi network // inferred from direct assay///0005802 // trans-Golgi network // not recorded///0005886 // plasma membrane // inferred from direct assay///0005886 // plasma membrane // …	0000166 // nucleotide binding // inferred from electronic annotation///0003824 // catalytic activity // inferred from electronic annotation///0004008 // copper-exporting ATPase activity // inferred from direct assay///0005375 // copper ion transmembrane transporter activity // inferred from mutant phenotype///0005507 // copper ion binding // not recorded///0005515 // protein binding // inferred f…	chrX:106027275-106125469 (+) // 96.55 // qD	NP_001103227///NP_033856	A2AG68///Q64430///Q3T9Y7///Q3TAY6///B9EJ97	ATPase, Cu++ transporting, alpha polypeptide
1419034_at	Csnk2a1	12995	0006351 // transcription, DNA-dependent // inferred from electronic annotation///0006355 // regulation of transcription, DNA-dependent // inferred from electronic annotation///0006468 // protein phosphorylation // inferred from direct assay///0006468 // protein phosphorylation // inferred from electronic annotation///0006468 // protein phosphorylation // not recorded///0006915 // apoptotic proces…	0005634 // nucleus // not recorded///0005956 // protein kinase CK2 complex // traceable author statement///0016580 // Sin3 complex // not recorded///0016581 // NuRD complex // not recorded///0031519 // PcG protein complex // not recorded	0000166 // nucleotide binding // inferred from electronic annotation///0004672 // protein kinase activity // inferred from electronic annotation///0004674 // protein serine/threonine kinase activity // not recorded///0004713 // protein tyrosine kinase activity // inferred from electronic annotation///0005515 // protein binding // inferred from physical interaction///0005524 // ATP binding // infe…	chr2:152226841-152281848 (+) // 97.54 // qG3	NP_031814	Q60737///Q61177///Q6NSS6///Q8CD20///Q9D0E8	casein kinase 2, alpha 1 polypeptide
1419035_s_at	Csnk2a1///LOC100047957	12995///100047957	0006351 // transcription, DNA-dependent // inferred from electronic annotation///0006355 // regulation of transcription, DNA-dependent // inferred from electronic annotation///0006468 // protein phosphorylation // inferred from direct assay///0006468 // protein phosphorylation // inferred from electronic annotation///0006468 // protein phosphorylation // not recorded///0006915 // apoptotic proces…	0005634 // nucleus // not recorded///0005956 // protein kinase CK2 complex // traceable author statement///0016580 // Sin3 complex // not recorded///0016581 // NuRD complex // not recorded///0031519 // PcG protein complex // not recorded	0000166 // nucleotide binding // inferred from electronic annotation///0004672 // protein kinase activity // inferred from electronic annotation///0004674 // protein serine/threonine kinase activity // not recorded///0004713 // protein tyrosine kinase activity // inferred from electronic annotation///0005515 // protein binding // inferred from physical interaction///0005524 // ATP binding // infe…	chr2:152226841-152281848 (+) // 97.54 // qG3	NP_031814///XP_001479282	Q60737///Q61177///Q6NSS6///Q8CD20///Q9D0E8	casein kinase 2, alpha 1 polypeptide///casein kinase II subunit alpha-like
1419038_a_at	Csnk2a1	12995	0006351 // transcription, DNA-dependent // inferred from electronic annotation///0006355 // regulation of transcription, DNA-dependent // inferred from electronic annotation///0006468 // protein phosphorylation // inferred from direct assay///0006468 // protein phosphorylation // inferred from electronic annotation///0006468 // protein phosphorylation // not recorded///0006915 // apoptotic proces…	0005634 // nucleus // not recorded///0005956 // protein kinase CK2 complex // traceable author statement///0016580 // Sin3 complex // not recorded///0016581 // NuRD complex // not recorded///0031519 // PcG protein complex // not recorded	0000166 // nucleotide binding // inferred from electronic annotation///0004672 // protein kinase activity // inferred from electronic annotation///0004674 // protein serine/threonine kinase activity // not recorded///0004713 // protein tyrosine kinase activity // inferred from electronic annotation///0005515 // protein binding // inferred from physical interaction///0005524 // ATP binding // infe…	chr2:152226841-152281848 (+) // 97.54 // qG3	NP_031814	Q9D0E8///Q8CD20///Q60737///Q6NSS6///Q61177///A2ANR6	casein kinase 2, alpha 1 polypeptide
1419256_at	Sptbn1	20742	0000281 // mitotic cytokinesis // not recorded///0007009 // plasma membrane organization // not recorded///0007182 // common-partner SMAD protein phosphorylation // inferred from direct assay///0007184 // SMAD protein import into nucleus // inferred from direct assay///0043001 // Golgi to plasma membrane protein transport // not recorded///0051693 // actin filament capping // inferred from electr…	0005634 // nucleus // inferred from direct assay///0005730 // nucleolus // not recorded///0005737 // cytoplasm // not recorded///0005856 // cytoskeleton // inferred from electronic annotation///0005886 // plasma membrane // inferred from direct assay///0008091 // spectrin // inferred from electronic annotation///0016020 // membrane // inferred from direct assay///0030673 // axolemma // inferred f…	0003779 // actin binding // inferred from electronic annotation///0005200 // structural constituent of cytoskeleton // not recorded///0005515 // protein binding // inferred from physical interaction///0005516 // calmodulin binding // inferred from electronic annotation///0005543 // phospholipid binding // inferred from electronic annotation///0030506 // ankyrin binding // not recorded///0032403 /…	chr11:30107508-30198164 (-) // 99.21 // qA3.3	NP_033286///NP_787030	Q8BQ35///Q3TTX2///Q62261///Q5DTR4///P70435///Q8R1C2///Q9R1Y9///Q3TZN6///Q8C509///Q9Z2V0	spectrin beta, non-erythrocytic 1
1419585_at	Rp2h	19889	0000902 // cell morphogenesis // inferred from electronic annotation///0006165 // nucleoside diphosphate phosphorylation // inferred from electronic annotation///0006183 // GTP biosynthetic process // inferred from electronic annotation///0006228 // UTP biosynthetic process // inferred from electronic annotation///0006241 // CTP biosynthetic process // inferred from electronic annotation///000681…	0005737 // cytoplasm // not recorded///0005886 // plasma membrane // not recorded///0005929 // cilium // inferred from electronic annotation///0016020 // membrane // inferred from electronic annotation///0042995 // cell projection // inferred from electronic annotation	0000166 // nucleotide binding // inferred from electronic annotation///0003779 // actin binding // inferred from electronic annotation///0004550 // nucleoside diphosphate kinase activity // inferred from electronic annotation///0005096 // GTPase activator activity // not recorded///0005515 // protein binding // inferred from electronic annotation///0005524 // ATP binding // inferred from electron…	chrX:20364574-20399335 (+) // 90.89 // qA1.3	NP_598430	Q9EPK2	retinitis pigmentosa 2 homolog (human)
1419616_at	Bmpr2	12168	0001707 // mesoderm formation // inferred from mutant phenotype///0001934 // positive regulation of protein phosphorylation // not recorded///0001938 // positive regulation of endothelial cell proliferation // not recorded///0001946 // lymphangiogenesis // inferred from mutant phenotype///0001974 // blood vessel remodeling // inferred from mutant phenotype///0003085 // negative regulation of syst…	0005737 // cytoplasm // not recorded///0005886 // plasma membrane // not recorded///0005887 // integral to plasma membrane // not recorded///0005901 // caveola // not recorded///0009925 // basal plasma membrane // not recorded///0009986 // cell surface // inferred from direct assay///0016020 // membrane // inferred from electronic annotation///0016021 // integral to membrane // inferred from elec…	0000166 // nucleotide binding // inferred from electronic annotation///0004672 // protein kinase activity // inferred from electronic annotation///0004674 // protein serine/threonine kinase activity // inferred from electronic annotation///0004675 // transmembrane receptor protein serine/threonine kinase activity // not recorded///0005024 // transforming growth factor beta-activated receptor acti…	chr1:59764278-59870871 (+) // 98.38 // qC2	NP_031587	Q3UG09///O35607///Q3UER5///Q3UU71	bone morphogenetic protein receptor, type II (serine/threonine kinase)
1419867_a_at	Ankhd1	108857			0003723 // RNA binding // inferred from electronic annotation///0005515 // protein binding // inferred from electronic annotation	chr18:36638323-36642987 (+) // 87.89 // qB2	NP_780584	Q8C103///F7DD37///F6YYD3///E9Q1M6///E9PUR0///Q5BJ28///Q8C5C5///Q6KAP1///Q6ZPY4///Q8BXZ6	ankyrin repeat and KH domain containing 1
1420372_at	Sntb2	20650		0005737 // cytoplasm // not recorded///0005856 // cytoskeleton // inferred from electronic annotation///0005874 // microtubule // inferred from electronic annotation///0016020 // membrane // inferred from electronic annotation///0030054 // cell junction // inferred from electronic annotation///0030658 // transport vesicle membrane // inferred from electronic annotation///0031410 // cytoplasmic ve…	0003779 // actin binding // inferred from electronic annotation///0005515 // protein binding // inferred from physical interaction///0005516 // calmodulin binding // inferred from electronic annotation///0005543 // phospholipid binding // inferred from electronic annotation	chr8:106935726-107013718 (+) // 95.07 // qD3	NP_033255	Q542S9///Q3V2N5///Q61235///B7ZNU9	syntrophin, basic 2
1420384_at	Col4a3bp	68018	0000902 // cell morphogenesis // inferred from mutant phenotype///0001701 // in utero embryonic development // inferred from mutant phenotype///0003007 // heart morphogenesis // inferred from mutant phenotype///0006672 // ceramide metabolic process // inferred from mutant phenotype///0006810 // transport // inferred from electronic annotation///0006869 // lipid transport // inferred from electron…	0005634 // nucleus // not recorded///0005737 // cytoplasm // inferred from electronic annotation///0005739 // mitochondrion // inferred from direct assay///0005783 // endoplasmic reticulum // inferred from electronic annotation///0005794 // Golgi apparatus // not recorded///0005829 // cytosol // inferred from direct assay///0048471 // perinuclear region of cytoplasm // not recorded	0005515 // protein binding // inferred from electronic annotation///0005543 // phospholipid binding // inferred from electronic annotation///0008289 // lipid binding // inferred from electronic annotation///0016301 // kinase activity // inferred from direct assay///0035620 // ceramide transporter activity // not recorded///0070273 // phosphatidylinositol-4-phosphate binding // not recorded///0097…	chr13:96542739-96639159 (+) // 96.17 // qD1	NP_001157694///NP_075909	Q9EQG9///Q8BSX8	collagen, type IV, alpha 3 (Goodpasture antigen) binding protein
1420917_at	Prpf40a	56194	0006397 // mRNA processing // inferred from electronic annotation///0007010 // cytoskeleton organization // not recorded///0008360 // regulation of cell shape // not recorded///0008380 // RNA splicing // inferred from electronic annotation///0016477 // cell migration // not recorded///0032465 // regulation of cytokinesis // not recorded	0005634 // nucleus // not recorded///0016363 // nuclear matrix // inferred from direct assay///0016363 // nuclear matrix // not recorded///0016607 // nuclear speck // inferred from electronic annotation	0005515 // protein binding // inferred from physical interaction///0070064 // proline-rich region binding // inferred from direct assay	chr2:53138142-53191211 (-) // 98.81 // qC1.1	NP_061255	Q9R1C7///A2AQW6///A0JLM8///A0PJI0	PRP40 pre-mRNA processing factor 40 homolog A (yeast)
1420947_at	Atrx	22589	0006281 // DNA repair // inferred from electronic annotation///0006974 // response to DNA damage stimulus // inferred from electronic annotation///0030900 // forebrain development // inferred from mutant phenotype	0000228 // nuclear chromosome // inferred from direct assay///0000792 // heterochromatin // inferred from direct assay///0005634 // nucleus // inferred from direct assay	0000166 // nucleotide binding // inferred from electronic annotation///0003676 // nucleic acid binding // inferred from electronic annotation///0003677 // DNA binding // inferred from electronic annotation///0003682 // chromatin binding // inferred from direct assay///0004386 // helicase activity // inferred from electronic annotation///0005515 // protein binding // inferred from physical interac…	chrX:105799474-105929372 (-) // 98.3 // qD	NP_033556	Q8BSH0///Q8C4Z6///Q61687///F6RDB7///Q3TP53///Q3TSV4///Q3UU22///Q8C2S3///A6PWK9///A6PWL2///Q3TA30///Q3UY26///Q3UZ76	alpha thalassemia/mental retardation syndrome X-linked homolog (human)
1420957_at	Apc	11789	0000281 // mitotic cytokinesis // inferred from mutant phenotype///0000281 // mitotic cytokinesis // not recorded///0001822 // kidney development // inferred from mutant phenotype///0001942 // hair follicle development // inferred from mutant phenotype///0006461 // protein complex assembly // not recorded///0006974 // response to DNA damage stimulus // not recorded///0007026 // negative regulatio…	0000776 // kinetochore // not recorded///0005634 // nucleus // inferred from direct assay///0005634 // nucleus // not recorded///0005737 // cytoplasm // inferred from direct assay///0005737 // cytoplasm // not recorded///0005813 // centrosome // not recorded///0005856 // cytoskeleton // inferred from electronic annotation///0005874 // microtubule // not recorded///0005881 // cytoplasmic microtubu…	0002020 // protease binding // inferred from physical interaction///0005488 // binding // inferred from electronic annotation///0005515 // protein binding // inferred from physical interaction///0008013 // beta-catenin binding // inferred from direct assay///0008013 // beta-catenin binding // inferred from physical interaction///0008013 // beta-catenin binding // not recorded///0008017 // microtu…	chr18:34220336-34319975 (+) // 99.42 // qB1	NP_031488	B2RUG9///Q61315///E9QLQ9///F6Q4R2///E9Q4H1///Q3UQT2///Q8C9I9///Q8BNP7///P70382///Q8BRD8	adenomatosis polyposis coli
1420973_at	Arid5b	71371	0001822 // kidney development // inferred from mutant phenotype///0006351 // transcription, DNA-dependent // inferred from electronic annotation///0006355 // regulation of transcription, DNA-dependent // inferred from electronic annotation///0006807 // nitrogen compound metabolic process // inferred from mutant phenotype///0008584 // male gonad development // inferred from mutant phenotype///0008…	0005622 // intracellular // inferred from electronic annotation///0005634 // nucleus // inferred from electronic annotation	0003677 // DNA binding // not recorded///0003713 // transcription coactivator activity // not recorded///0005515 // protein binding // inferred from electronic annotation///0044212 // transcription regulatory region DNA binding // not recorded	chr10:68097045-68278187 (-) // 90.66 // qB5.2	NP_076087	Q3TRJ5///Q8BM75	AT rich interactive domain 5B (MRF1-like)
1420989_at	4933411K20Rik	66756				chr8:46163691-46192881 (+) // 96.12 // qB1.1	NP_080023	Q6ZPR1///Q9CTR0///Q9CTP4///Q0P5Y7///E9Q1K1///E9Q0S9///Q8C4D4///E9PZJ3	RIKEN cDNA 4933411K20 gene
1421005_at	Cep110	26920	0007021 // tubulin complex assembly // inferred from electronic annotation///0007049 // cell cycle // inferred from electronic annotation///0051301 // cell division // inferred from electronic annotation	0005737 // cytoplasm // inferred from electronic annotation///0005813 // centrosome // not recorded///0005815 // microtubule organizing center // inferred from electronic annotation///0005856 // cytoskeleton // inferred from electronic annotation///0005874 // microtubule // inferred from electronic annotation	0000166 // nucleotide binding // inferred from electronic annotation///0005515 // protein binding // inferred from electronic annotation///0051082 // unfolded protein binding // inferred from electronic annotation	chr2:35119936-35160343 (+) // 96.17 // qB	NP_036148///NP_084276	B2RXX1///A2AL36///R4GML6///B0R041///Q61710	centrosomal protein 110
1421933_at	Cbx5	12419	0045892 // negative regulation of transcription, DNA-dependent // inferred from direct assay///0045892 // negative regulation of transcription, DNA-dependent // not recorded	0000118 // histone deacetylase complex // inferred from direct assay///0000775 // chromosome, centromeric region // inferred from electronic annotation///0000776 // kinetochore // inferred from direct assay///0000792 // heterochromatin // inferred from direct assay///0005634 // nucleus // inferred from direct assay///0005634 // nucleus // not recorded///0005694 // chromosome // inferred from elec…	0003682 // chromatin binding // inferred from direct assay///0005515 // protein binding // inferred from physical interaction///0019899 // enzyme binding // not recorded///0030674 // protein binding, bridging // inferred from physical interaction///0035064 // methylated histone residue binding // not recorded///0042803 // protein homodimerization activity // inferred from physical interaction///0…	chr15:103191565-103195872 (+) // 40.04 // qF3	NP_001070257///NP_001103686///NP_031652	Q61686///D3Z0U2	chromobox 5
1422005_at	Eif2ak2	19106	0000186 // activation of MAPKK activity // not recorded///0001819 // positive regulation of cytokine production // inferred from mutant phenotype///0006351 // transcription, DNA-dependent // inferred from electronic annotation///0006355 // regulation of transcription, DNA-dependent // inferred from electronic annotation///0006412 // translation // inferred from direct assay///0006413 // translati…	0005622 // intracellular // inferred from electronic annotation///0005634 // nucleus // not recorded///0005737 // cytoplasm // not recorded///0048471 // perinuclear region of cytoplasm // not recorded	0000166 // nucleotide binding // inferred from electronic annotation///0003723 // RNA binding // inferred from electronic annotation///0003725 // double-stranded RNA binding // inferred from direct assay///0003743 // translation initiation factor activity // inferred from electronic annotation///0004672 // protein kinase activity // inferred from direct assay///0004672 // protein kinase activity …	chr17:78853903-78882572 (-) // 76.5 // qE3	NP_035293	Q03963///Q91YN2///Q78E06	eukaryotic translation initiation factor 2-alpha kinase 2
1422546_at	Ilf3	16201	0006351 // transcription, DNA-dependent // inferred from electronic annotation///0006355 // regulation of transcription, DNA-dependent // inferred from electronic annotation///0006468 // protein phosphorylation // inferred from direct assay///0006468 // protein phosphorylation // not recorded///0006479 // protein methylation // not recorded///0017148 // negative regulation of translation // infer…	0005622 // intracellular // inferred from electronic annotation///0005634 // nucleus // inferred from direct assay///0005634 // nucleus // not recorded///0005730 // nucleolus // inferred from electronic annotation///0005737 // cytoplasm // inferred from direct assay///0005737 // cytoplasm // not recorded///0005739 // mitochondrion // not recorded///0030529 // ribonucleoprotein complex // not reco…	0003677 // DNA binding // not recorded///0003677 // DNA binding // traceable author statement///0003723 // RNA binding // inferred from electronic annotation///0003725 // double-stranded RNA binding // not recorded///0019899 // enzyme binding // not recorded	chr9:21373493-21405361 (+) // 96.59 // qA3	NP_001036172///NP_001036173///NP_001036174///NP_001264250///NP_001264251///NP_034691	Q9Z1X4///Q3UD30///Q45VK6///Q45VK5	interleukin enhancer binding factor 3
1422646_at	Mga	29808	0006351 // transcription, DNA-dependent // inferred from electronic annotation///0006355 // regulation of transcription, DNA-dependent // traceable author statement	0005634 // nucleus // inferred from electronic annotation///0005667 // transcription factor complex // inferred from direct assay///0071339 // MLL1 complex // not recorded	0003677 // DNA binding // inferred from electronic annotation///0003700 // sequence-specific DNA binding transcription factor activity // traceable author statement///0046983 // protein dimerization activity // inferred from electronic annotation	chr2:119897227-119965734 (+) // 97.6 // qE5	NP_001157746///NP_038748	A2AWL7///H7BX50///E9QLG3///Q3ULI0	MAX gene associated
1422871_at	Kcnj12	16515	0006810 // transport // inferred from electronic annotation///0006811 // ion transport // inferred from electronic annotation///0006813 // potassium ion transport // not recorded///0034765 // regulation of ion transmembrane transport // inferred from electronic annotation///0051289 // protein homotetramerization // not recorded	0005886 // plasma membrane // inferred from electronic annotation///0016020 // membrane // inferred from electronic annotation///0016021 // integral to membrane // inferred from electronic annotation///0030315 // T-tubule // not recorded///0030425 // dendrite // not recorded///0031224 // intrinsic to membrane // not recorded///0043025 // neuronal cell body // not recorded	0005242 // inward rectifier potassium channel activity // not recorded///0005244 // voltage-gated ion channel activity // inferred from electronic annotation///0030165 // PDZ domain binding // not recorded	chr11:61065803-61071129 (+) // 97.97 // qB2	NP_001254522///NP_034733	Q9D3L6///P52187///B1ATI1	potassium inwardly-rectifying channel, subfamily J, member 12
1422910_s_at	Smc6	67241	0000722 // telomere maintenance via recombination // not recorded///0000724 // double-strand break repair via homologous recombination // inferred from electronic annotation///0006281 // DNA repair // inferred from electronic annotation///0006310 // DNA recombination // inferred from electronic annotation///0006974 // response to DNA damage stimulus // inferred from electronic annotation///001619…	0000781 // chromosome, telomeric region // not recorded///0005622 // intracellular // not recorded///0005634 // nucleus // inferred from electronic annotation///0005694 // chromosome // inferred from electronic annotation///0016020 // membrane // inferred from electronic annotation///0016605 // PML body // not recorded///0030915 // Smc5-Smc6 complex // not recorded	0000166 // nucleotide binding // inferred from electronic annotation///0005515 // protein binding // inferred from electronic annotation///0005524 // ATP binding // inferred from electronic annotation	chr12:11265973-11286381 (+) // 92.92 // qA1.1	NP_079971	Q924W5	structural maintenance of chromosomes 6
1422945_a_at	Kif5c	16574	0006355 // regulation of transcription, DNA-dependent // inferred from electronic annotation///0006810 // transport // inferred from electronic annotation///0007018 // microtubule-based movement // inferred from electronic annotation///0007165 // signal transduction // inferred from electronic annotation///0008045 // motor neuron axon guidance // inferred from mutant phenotype///0008152 // metabo…	0005737 // cytoplasm // inferred from direct assay///0005856 // cytoskeleton // inferred from electronic annotation///0005871 // kinesin complex // inferred from sequence or structural similarity///0005871 // kinesin complex // traceable author statement///0005874 // microtubule // inferred from electronic annotation///0005875 // microtubule associated complex // inferred from electronic annotati…	0000166 // nucleotide binding // inferred from electronic annotation///0003700 // sequence-specific DNA binding transcription factor activity // inferred from electronic annotation///0003777 // microtubule motor activity // traceable author statement///0004871 // signal transducer activity // inferred from electronic annotation///0005515 // protein binding // inferred from physical interaction///…	chr2:49619661-49771434 (+) // 98.09 // qC1.1	NP_032475	Q3TY51///P28738///Q8CHF1	kinesin family member 5C
1423135_at	Thy1	21838	0001525 // angiogenesis // inferred from direct assay///0006469 // negative regulation of protein kinase activity // not recorded///0007010 // cytoskeleton organization // not recorded///0016337 // cell-cell adhesion // not recorded///0030336 // negative regulation of cell migration // not recorded///0032321 // positive regulation of Rho GTPase activity // not recorded///0043547 // positive regul…	0005783 // endoplasmic reticulum // not recorded///0005829 // cytosol // not recorded///0005886 // plasma membrane // not recorded///0009897 // external side of plasma membrane // inferred from direct assay///0009986 // cell surface // not recorded///0016020 // membrane // inferred from electronic annotation///0016324 // apical plasma membrane // not recorded///0030425 // dendrite // inferred fro…	0005100 // Rho GTPase activator activity // not recorded///0005178 // integrin binding // not recorded///0005515 // protein binding // inferred from electronic annotation///0019899 // enzyme binding // not recorded///0019901 // protein kinase binding // not recorded///0034235 // GPI anchor binding // not recorded	chr9:44045678-44048579 (+) // 95.2 // qA5.1	NP_033408	P01831///Q53YX2	thymus cell antigen 1, theta
1423184_at	Itsn2	20403	0006897 // endocytosis // inferred from electronic annotation///0035023 // regulation of Rho protein signal transduction // inferred from electronic annotation	0005622 // intracellular // inferred from electronic annotation///0005737 // cytoplasm // inferred from electronic annotation	0005089 // Rho guanyl-nucleotide exchange factor activity // inferred from electronic annotation///0005509 // calcium ion binding // inferred from electronic annotation///0005515 // protein binding // inferred from physical interaction///0005543 // phospholipid binding // inferred from electronic annotation///0046872 // metal ion binding // inferred from electronic annotation	chr12:4592460-4713952 (+) // 95.24 // qA1.1	NP_001185897///NP_001185898///NP_035495	Q3V3Y8///Q8CD59///Q3TQ85///Q9Z0R6///Q80TG5///B2RR82///E9QNG1///Q9CQD9	intersectin 2
1423194_at	Arhgap5	11855	0002053 // positive regulation of mesenchymal cell proliferation // inferred from mutant phenotype///0007165 // signal transduction // inferred from electronic annotation///0007264 // small GTPase mediated signal transduction // inferred from electronic annotation///0008361 // regulation of cell size // inferred from mutant phenotype///0030335 // positive regulation of cell migration // inferred …	0005622 // intracellular // inferred from electronic annotation///0005737 // cytoplasm // inferred from electronic annotation///0016020 // membrane // inferred from electronic annotation	0005096 // GTPase activator activity // inferred from electronic annotation///0005525 // GTP binding // inferred from electronic annotation///0042169 // SH2 domain binding // not recorded	chr12:52504341-52569653 (+) // 97.97 // qC1	NP_033836	B9EKC3///E9PYT0///Q3TQ76///P97393///Q3V2S0	Rho GTPase activating protein 5
1423249_at	Nktr	18087	0000413 // protein peptidyl-prolyl isomerization // inferred from electronic annotation///0006457 // protein folding // inferred from electronic annotation		0003755 // peptidyl-prolyl cis-trans isomerase activity // inferred from electronic annotation///0016853 // isomerase activity // inferred from electronic annotation///0042277 // peptide binding // inferred from electronic annotation	chr9:121719178-121756929 (+) // 95.7 // qF4	NP_035048	Q8CBP6///P30415///Q6LCF0///Q3TQ51	natural killer tumor recognition sequence
1424142_at	Ikbkap	230233	0006351 // transcription, DNA-dependent // inferred from electronic annotation///0006355 // regulation of transcription, DNA-dependent // inferred from electronic annotation///0006357 // regulation of transcription from RNA polymerase II promoter // not recorded///0006368 // transcription elongation from RNA polymerase II promoter // not recorded///0007252 // I-kappaB phosphorylation // not recor…	0005634 // nucleus // inferred from electronic annotation///0005730 // nucleolus // not recorded///0005737 // cytoplasm // not recorded///0008023 // transcription elongation factor complex // not recorded///0016591 // DNA-directed RNA polymerase II, holoenzyme // not recorded///0033588 // Elongator holoenzyme complex // not recorded	0003677 // DNA binding // not recorded///0004672 // protein kinase activity // not recorded///0005515 // protein binding // inferred from electronic annotation///0005524 // ATP binding // not recorded///0008607 // phosphorylase kinase regulator activity // not recorded	chr4:56750773-56802331 (-) // 88.19 // qB3	NP_080355	Q7TT37///Q3TD73	inhibitor of kappa light polypeptide enhancer in B cells, kinase complex-associated protein
1424325_at	Esco1	77805	0006275 // regulation of DNA replication // not recorded///0007049 // cell cycle // inferred from electronic annotation///0008152 // metabolic process // inferred from electronic annotation///0034421 // post-translational protein acetylation // not recorded	0000785 // chromatin // not recorded///0005634 // nucleus // inferred from electronic annotation///0005694 // chromosome // inferred from electronic annotation	0016740 // transferase activity // inferred from electronic annotation///0016746 // transferase activity, transferring acyl groups // inferred from electronic annotation///0046872 // metal ion binding // inferred from electronic annotation	chr18:10566506-10595303 (-) // 98.26 // qA1	NP_001074691	Q69Z69///Q3UKT9///Q3ULS5	establishment of cohesion 1 homolog 1 (S. cerevisiae)
1424350_s_at	Lpgat1	226856	0006629 // lipid metabolic process // inferred from electronic annotation///0008152 // metabolic process // inferred from electronic annotation///0008654 // phospholipid biosynthetic process // inferred from electronic annotation	0005737 // cytoplasm // not recorded///0005783 // endoplasmic reticulum // inferred from electronic annotation///0005789 // endoplasmic reticulum membrane // inferred from electronic annotation///0016020 // membrane // inferred from electronic annotation///0016021 // integral to membrane // inferred from electronic annotation	0016740 // transferase activity // inferred from electronic annotation///0016746 // transferase activity, transferring acyl groups // inferred from electronic annotation	chr1:191718541-191779977 (+) // 96.66 // qH6	NP_001128301///NP_758470	E9QL80///Q91YX5///Q6A0A4///Q8R1E1///D3YUD1///D3YVK0///Q3UZK0	lysophosphatidylglycerol acyltransferase 1
1424464_s_at	Mfsd6	98682	0055085 // transmembrane transport // inferred from electronic annotation	0016020 // membrane // inferred from electronic annotation///0016021 // integral to membrane // inferred from electronic annotation		chr1:52656303-52657886 (-) // 98.08 // qC1.1	NP_598590///NP_835182	Q8CBH5///F6U3S2///D3Z183	major facilitator superfamily domain containing 6
1424598_at	Ddx6	13209	0033962 // cytoplasmic mRNA processing body assembly // not recorded	0000932 // cytoplasmic mRNA processing body // not recorded///0005737 // cytoplasm // inferred from direct assay///0010494 // cytoplasmic stress granule // not recorded///0016442 // RNA-induced silencing complex // not recorded	0000166 // nucleotide binding // inferred from electronic annotation///0003676 // nucleic acid binding // inferred from electronic annotation///0003723 // RNA binding // inferred from electronic annotation///0004386 // helicase activity // inferred from electronic annotation///0005515 // protein binding // inferred from electronic annotation///0005524 // ATP binding // inferred from electronic an…	chr2:24178511-24181026 (+) // 90.31 // qA3///chr9:44604896-44637180 (+) // 97.03 // qA5.2	NP_001104296///NP_031867///NP_851841	P54823	DEAD (Asp-Glu-Ala-Asp) box polypeptide 6
1424657_at	Taok1	216965	0006281 // DNA repair // inferred from electronic annotation///0006468 // protein phosphorylation // inferred from electronic annotation///0006468 // protein phosphorylation // not recorded///0006915 // apoptotic process // inferred from electronic annotation///0006974 // response to DNA damage stimulus // not recorded///0016310 // phosphorylation // inferred from electronic annotation///0031572 …	0005737 // cytoplasm // inferred from electronic annotation	0000166 // nucleotide binding // inferred from electronic annotation///0003677 // DNA binding // inferred from electronic annotation///0004672 // protein kinase activity // inferred from electronic annotation///0004674 // protein serine/threonine kinase activity // not recorded///0004713 // protein tyrosine kinase activity // inferred from electronic annotation///0005524 // ATP binding // inferre…	chr11:77535979-77553910 (-) // 94.93 // qB5	NP_659074	Q5F2E8///B2RX66///Q3UUG1///Q9D3K9	TAO kinase 1
1424778_at	Reep3	28193	0006998 // nuclear envelope organization // inferred from sequence or structural similarity///0007084 // mitotic nuclear envelope reassembly // inferred from sequence or structural similarity	0016020 // membrane // inferred from electronic annotation///0016021 // integral to membrane // inferred from electronic annotation		chr10:67011259-67096940 (-) // 79.61 // qB5.1	NP_001191844///NP_848721	Q99KK1///Q3TZX1	receptor accessory protein 3
1424922_a_at	Brd4	57261	0000114 // regulation of transcription involved in G1 phase of mitotic cell cycle // not recorded///0001833 // inner cell mass cell proliferation // inferred from mutant phenotype///0006351 // transcription, DNA-dependent // inferred from electronic annotation///0006355 // regulation of transcription, DNA-dependent // inferred from electronic annotation///0006468 // protein phosphorylation // inf…	0000790 // nuclear chromatin // inferred from direct assay///0000794 // condensed nuclear chromosome // inferred from direct assay///0000794 // condensed nuclear chromosome // not recorded///0005634 // nucleus // inferred from direct assay///0005634 // nucleus // not recorded///0005694 // chromosome // inferred from electronic annotation///0005730 // nucleolus // inferred from direct assay///0005…	0002039 // p53 binding // inferred from sequence or structural similarity///0003677 // DNA binding // inferred from direct assay///0003682 // chromatin binding // inferred from direct assay///0005515 // protein binding // inferred from physical interaction///0070577 // histone acetyl-lysine binding // inferred from sequence or structural similarity	chr17:32213670-32225624 (-) // 56.18 // qB1	NP_065254///NP_932762	Q3UH70///Q3U3Z2///Q9ESU6///B2RSE4///B0V2V6///D6RGP2///B0V2V8///B0V2V7///Q8BS78///O35692///Q3SYK2///Q63ZX2	bromodomain containing 4
1425060_s_at	Clip1	56430	0001578 // microtubule bundle formation // not recorded///0006810 // transport // inferred from electronic annotation///0031116 // positive regulation of microtubule polymerization // not recorded	0001726 // ruffle // inferred from electronic annotation///0005737 // cytoplasm // not recorded///0005813 // centrosome // not recorded///0005856 // cytoskeleton // inferred from electronic annotation///0005874 // microtubule // inferred from direct assay///0005881 // cytoplasmic microtubule // inferred from direct assay///0005882 // intermediate filament // not recorded///0015630 // microtubule …	0003676 // nucleic acid binding // inferred from electronic annotation///0005515 // protein binding // inferred from physical interaction///0008017 // microtubule binding // inferred from direct assay///0008017 // microtubule binding // not recorded///0008270 // zinc ion binding // not recorded///0015631 // tubulin binding // not recorded///0046872 // metal ion binding // inferred from electronic…	chr5:123578887-123684343 (-) // 95.5 // qF	NP_062739	Q922J3///F6RAY2///F8WIA1///D3Z2Z1///Q8C0S5	CAP-GLY domain containing linker protein 1
1425347_a_at	Zfp318	57908	0006351 // transcription, DNA-dependent // inferred from electronic annotation///0006355 // regulation of transcription, DNA-dependent // inferred from electronic annotation///0007126 // meiosis // inferred from electronic annotation	0005634 // nucleus // inferred from direct assay///0005634 // nucleus // not recorded///0005737 // cytoplasm // not recorded	0003676 // nucleic acid binding // inferred from electronic annotation///0008270 // zinc ion binding // inferred from electronic annotation///0046872 // metal ion binding // inferred from electronic annotation	chr17:46384119-46413869 (+) // 98.12 // qC	NP_067321///NP_997554	Q99PP2///B9EK88///B8JJA0///B0V2M3	zinc finger protein 318
1425556_at	Cdk12	69131	0006397 // mRNA processing // inferred from electronic annotation///0006468 // protein phosphorylation // inferred from electronic annotation///0008380 // RNA splicing // not recorded///0016310 // phosphorylation // inferred from electronic annotation///0043405 // regulation of MAP kinase activity // not recorded///0046777 // protein autophosphorylation // not recorded///0070816 // phosphorylatio…	0002944 // cyclin K-CDK12 complex // not recorded///0005634 // nucleus // not recorded///0005730 // nucleolus // not recorded///0016607 // nuclear speck // not recorded///0019908 // nuclear cyclin-dependent protein kinase holoenzyme complex // not recorded	0000166 // nucleotide binding // inferred from electronic annotation///0004672 // protein kinase activity // not recorded///0004674 // protein serine/threonine kinase activity // inferred from electronic annotation///0004693 // cyclin-dependent protein serine/threonine kinase activity // inferred from electronic annotation///0004713 // protein tyrosine kinase activity // inferred from electronic …	chr11:98202444-98246703 (+) // 99.14 // qD	NP_001103096///NP_001103098///NP_081228	Q3TNY6///Q14AX6///Q9CVL4	cyclin-dependent kinase 12
1425564_at	Rest	19712	0000122 // negative regulation of transcription from RNA polymerase II promoter // inferred from direct assay///0000122 // negative regulation of transcription from RNA polymerase II promoter // not recorded///0006351 // transcription, DNA-dependent // inferred from electronic annotation///0006355 // regulation of transcription, DNA-dependent // inferred from electronic annotation///0006357 // re…	0000785 // chromatin // not recorded///0005622 // intracellular // inferred from electronic annotation///0005634 // nucleus // inferred from direct assay///0005634 // nucleus // not recorded///0005737 // cytoplasm // not recorded///0005829 // cytosol // inferred from direct assay///0017053 // transcriptional repressor complex // inferred from direct assay///0017053 // transcriptional repressor co…	0000981 // sequence-specific DNA binding RNA polymerase II transcription factor activity // inferred from electronic annotation///0001046 // core promoter sequence-specific DNA binding // not recorded///0001047 // core promoter binding // not recorded///0001078 // RNA polymerase II core promoter proximal region sequence-specific DNA binding transcription factor activity involved in negative regul…	chr5:77265500-77283893 (+) // 96.03 // qC3.3	NP_035393	Q8VIG1///F8V330///Q60694	RE1-silencing transcription factor
1426114_at	Hnrnpab	15384	0001837 // epithelial to mesenchymal transition // inferred from direct assay///0006351 // transcription, DNA-dependent // inferred from electronic annotation///0006355 // regulation of transcription, DNA-dependent // inferred from electronic annotation///0045892 // negative regulation of transcription, DNA-dependent // not recorded///0045893 // positive regulation of transcription, DNA-dependent…	0005634 // nucleus // inferred from direct assay///0005634 // nucleus // not recorded///0005737 // cytoplasm // inferred from direct assay///0019013 // viral nucleocapsid // inferred from electronic annotation///0030529 // ribonucleoprotein complex // not recorded	0000166 // nucleotide binding // inferred from electronic annotation///0003676 // nucleic acid binding // inferred from electronic annotation///0003677 // DNA binding // not recorded///0003688 // DNA replication origin binding // not recorded///0003700 // sequence-specific DNA binding transcription factor activity // inferred from direct assay///0003723 // RNA binding // inferred from electronic …	chr11:51601401-51606836 (-) // 72.48 // qB1.3	NP_001041526///NP_034578	Q99020///Q20BD0///Q3TMZ8///Q544Z3///Q80XR6///Q8CIR3///Q9D6G1	heterogeneous nuclear ribonucleoprotein A/B
1426389_at	Camk1d	227541	0006468 // protein phosphorylation // not recorded///0006954 // inflammatory response // inferred from electronic annotation///0007399 // nervous system development // inferred from electronic annotation///0008152 // metabolic process // inferred from electronic annotation///0010976 // positive regulation of neuron projection development // inferred from mutant phenotype///0016310 // phosphorylat…	0005634 // nucleus // not recorded///0005737 // cytoplasm // not recorded	0000166 // nucleotide binding // inferred from electronic annotation///0003824 // catalytic activity // inferred from electronic annotation///0004672 // protein kinase activity // inferred from electronic annotation///0004674 // protein serine/threonine kinase activity // inferred from electronic annotation///0004683 // calmodulin-dependent protein kinase activity // not recorded///0004713 // pro…	chr2:5293458-5297642 (-) // 96.54 // qA1	NP_796317	Q8BW96///Q3UH04///Q8R193///B1AW58///Q3TDM2	calcium/calmodulin-dependent protein kinase ID
1426458_at	Slmap	83997		0005615 // extracellular space // inferred from electronic annotation///0005737 // cytoplasm // inferred from electronic annotation///0005815 // microtubule organizing center // inferred from electronic annotation///0005856 // cytoskeleton // inferred from electronic annotation///0005886 // plasma membrane // inferred from electronic annotation///0016020 // membrane // inferred from electronic an…	0005515 // protein binding // inferred from physical interaction	chr14:26413167-26533739 (-) // 95.83 // qA3	NP_114397	Q3URD3///Q3TQF4///D3Z7V3///H7BX64///F8WIH0///D3Z0N1	sarcolemma associated protein
1426541_a_at	Endod1	71946	0090305 // nucleic acid phosphodiester bond hydrolysis // inferred from electronic annotation	0005576 // extracellular region // inferred from electronic annotation	0003676 // nucleic acid binding // inferred from electronic annotation///0004518 // nuclease activity // inferred from electronic annotation///0004519 // endonuclease activity // inferred from electronic annotation///0016787 // hydrolase activity // inferred from electronic annotation///0046872 // metal ion binding // inferred from electronic annotation	chr9:14355595-14381053 (-) // 99.59 // qA1	NP_082289	Q8C522///Q3UQH3///Q69ZY2///Q9CV07///Q8K3B8	endonuclease domain containing 1
1426805_at	Smarca4	20586	0000122 // negative regulation of transcription from RNA polymerase II promoter // inferred from direct assay///0000122 // negative regulation of transcription from RNA polymerase II promoter // inferred from mutant phenotype///0000902 // cell morphogenesis // inferred from mutant phenotype///0001570 // vasculogenesis // inferred from mutant phenotype///0001701 // in utero embryonic development /…	0000790 // nuclear chromatin // not recorded///0000792 // heterochromatin // inferred from direct assay///0001741 // XY body // inferred from direct assay///0005634 // nucleus // inferred from direct assay///0005634 // nucleus // not recorded///0005719 // nuclear euchromatin // inferred from direct assay///0005726 // perichromatin fibrils // inferred from direct assay///0005730 // nucleolus // in…	0000166 // nucleotide binding // inferred from electronic annotation///0000977 // RNA polymerase II regulatory region sequence-specific DNA binding // inferred from direct assay///0001105 // RNA polymerase II transcription coactivator activity // not recorded///0002039 // p53 binding // not recorded///0003676 // nucleic acid binding // inferred from electronic annotation///0003677 // DNA binding …	chr9:21616130-21703367 (+) // 93.49 // qA3	NP_001167549///NP_001167550///NP_035547	Q8BQ54///Q3URH5///Q3TKT4///G3UX35///Q7TQL1///Q8CGJ5///Q8R0K1///Q3UI73///Q8R569///O35845///Q6P8K2	SWI/SNF related, matrix associated, actin dependent regulator of chromatin, subfamily a, member 4
1426892_at	Utrn	22288	0001954 // positive regulation of cell-matrix adhesion // not recorded///0007527 // adult somatic muscle development // traceable author statement///0007528 // neuromuscular junction development // not recorded///0016192 // vesicle-mediated transport // inferred from electronic annotation///2000649 // regulation of sodium ion transmembrane transporter activity // inferred from genetic interaction	0005634 // nucleus // not recorded///0005737 // cytoplasm // not recorded///0005886 // plasma membrane // not recorded///0016010 // dystrophin-associated glycoprotein complex // inferred from direct assay///0016020 // membrane // inferred from electronic annotation///0030175 // filopodium // not recorded///0030426 // growth cone // not recorded///0030864 // cortical actin cytoskeleton // not reco…	0003779 // actin binding // not recorded///0005178 // integrin binding // not recorded///0005488 // binding // inferred from electronic annotation///0005509 // calcium ion binding // inferred from electronic annotation///0005515 // protein binding // inferred from physical interaction///0008270 // zinc ion binding // inferred from electronic annotation///0017166 // vinculin binding // not recorde…	chr10:12381814-12869166 (-) // 98.33 // qA1	NP_035812	Q3UYS4///Q3TR59///E9Q6R7///Q8C7R5///Q91YF0///O08614///Q61636///Q6P6L2///Q810I5///Q9D1Z0	utrophin
1427209_at	Baz2a	116848	0000183 // chromatin silencing at rDNA // inferred from direct assay///0000183 // chromatin silencing at rDNA // inferred from mutant phenotype///0006306 // DNA methylation // inferred from direct assay///0006338 // chromatin remodeling // inferred from genetic interaction///0006351 // transcription, DNA-dependent // inferred from electronic annotation///0006355 // regulation of transcription, DN…	0005634 // nucleus // inferred from electronic annotation///0005677 // chromatin silencing complex // inferred from direct assay///0005730 // nucleolus // inferred from direct assay///0033553 // rDNA heterochromatin // inferred from direct assay	0003677 // DNA binding // inferred from direct assay///0003723 // RNA binding // inferred from direct assay///0005515 // protein binding // inferred from physical interaction///0008270 // zinc ion binding // inferred from electronic annotation///0046872 // metal ion binding // inferred from electronic annotation///0070577 // histone acetyl-lysine binding // inferred from direct assay	chr10:128091612-128127093 (+) // 93.5 // qD3	NP_473419///XP_003945916///XP_003945917///XP_003945918///XP_003945919///XP_003945920///XP_003945921	Q8BRP6///Q3V0H2///Q91YE5///Q8CGH2///F8VPM0///E9Q374///Q3UET2///Q3USB1///Q6PE75///Q05CX2///Q3UXC9///Q80VL8	bromodomain adjacent to zinc finger domain, 2A
1427210_at	Baz2a	116848	0000183 // chromatin silencing at rDNA // inferred from direct assay///0000183 // chromatin silencing at rDNA // inferred from mutant phenotype///0006306 // DNA methylation // inferred from direct assay///0006338 // chromatin remodeling // inferred from genetic interaction///0006351 // transcription, DNA-dependent // inferred from electronic annotation///0006355 // regulation of transcription, DN…	0005634 // nucleus // inferred from electronic annotation///0005677 // chromatin silencing complex // inferred from direct assay///0005730 // nucleolus // inferred from direct assay///0033553 // rDNA heterochromatin // inferred from direct assay	0003677 // DNA binding // inferred from direct assay///0003723 // RNA binding // inferred from direct assay///0005515 // protein binding // inferred from physical interaction///0008270 // zinc ion binding // inferred from electronic annotation///0046872 // metal ion binding // inferred from electronic annotation///0070577 // histone acetyl-lysine binding // inferred from direct assay	chr10:128091612-128127093 (+) // 93.5 // qD3	NP_473419///XP_003945916///XP_003945917///XP_003945918///XP_003945919///XP_003945920///XP_003945921	Q3UXC9///Q3USB1///Q3UET2///F8VPM0///E9Q374///Q3V0H2///Q6PE75///Q91YE5///Q05CX2///Q80VL8///Q8BRP6///Q8CGH2	bromodomain adjacent to zinc finger domain, 2A
1427225_at	Epn2	13855	0001701 // in utero embryonic development // inferred from genetic interaction///0006897 // endocytosis // inferred from electronic annotation///0007219 // Notch signaling pathway // inferred from genetic interaction///0030100 // regulation of endocytosis // not recorded///0048568 // embryonic organ development // inferred from genetic interaction	0005737 // cytoplasm // inferred from electronic annotation///0030128 // clathrin coat of endocytic vesicle // not recorded	0005543 // phospholipid binding // inferred from electronic annotation///0008289 // lipid binding // inferred from electronic annotation	chr11:61517533-61579662 (-) // 98.01 // qB2	NP_001239117///NP_001239118///NP_034278	Q8CHU3///Q5NCM7///J3QNT7///Q5NCM5///Q5NCM6///A8Y5D4///Q69ZS5	epsin 2
1427311_at	Bptf	207165	0000122 // negative regulation of transcription from RNA polymerase II promoter // not recorded///0001892 // embryonic placenta development // inferred from mutant phenotype///0006338 // chromatin remodeling // not recorded///0006351 // transcription, DNA-dependent // not recorded///0006355 // regulation of transcription, DNA-dependent // not recorded///0007010 // cytoskeleton organization // inf…	0005634 // nucleus // not recorded///0016589 // NURF complex // not recorded	0003779 // actin binding // inferred from electronic annotation///0005515 // protein binding // inferred from electronic annotation///0008094 // DNA-dependent ATPase activity // not recorded///0008134 // transcription factor binding // not recorded///0008270 // zinc ion binding // inferred from electronic annotation///0043565 // sequence-specific DNA binding // not recorded///0046872 // metal ion…	chr11:107074829-107131556 (-) // 90.49 // qE1	NP_789820	E5D6T0///E9Q6A7///A2A655///A2A654///Q6P9L3///Q8C473///Q3TMJ3///Q3UPA6///Q8CFX5///Q8K092///Q8VDN7	bromodomain PHD finger transcription factor
1427353_at	Clasp1	76707	0000226 // microtubule cytoskeleton organization // not recorded///0001578 // microtubule bundle formation // not recorded///0007020 // microtubule nucleation // not recorded///0007026 // negative regulation of microtubule depolymerization // inferred from direct assay///0007026 // negative regulation of microtubule depolymerization // not recorded///0007049 // cell cycle // inferred from electro…	0000775 // chromosome, centromeric region // inferred from electronic annotation///0000776 // kinetochore // not recorded///0000777 // condensed chromosome kinetochore // inferred from electronic annotation///0005694 // chromosome // inferred from electronic annotation///0005737 // cytoplasm // inferred from electronic annotation///0005794 // Golgi apparatus // not recorded///0005813 // centrosom…	0005488 // binding // inferred from electronic annotation///0005515 // protein binding // inferred from physical interaction///0008017 // microtubule binding // inferred from direct assay///0008017 // microtubule binding // not recorded///0043515 // kinetochore binding // not recorded///0051010 // microtubule plus-end binding // not recorded	chr1:118389057-118505541 (+) // 97.77 // qE2.3	NP_001074745///NP_083985///NP_808216	A5D6Q8///B2RY22///J3QP81///E9Q6L0///E9QNY9///E9QKH0///Q3TPM6///Q80TV8	CLIP associating protein 1
1427488_a_at	Birc6	12211	0001890 // placenta development // inferred from mutant phenotype///0006464 // cellular protein modification process // inferred from electronic annotation///0006915 // apoptotic process // inferred from electronic annotation///0007049 // cell cycle // inferred from electronic annotation///0007067 // mitosis // inferred from electronic annotation///0008284 // positive regulation of cell prolifera…	0000922 // spindle pole // not recorded///0005622 // intracellular // inferred from electronic annotation///0005737 // cytoplasm // inferred from electronic annotation///0005768 // endosome // not recorded///0005794 // Golgi apparatus // inferred from electronic annotation///0005802 // trans-Golgi network // not recorded///0005815 // microtubule organizing center // not recorded///0005856 // cyto…	0004842 // ubiquitin-protein ligase activity // inferred from direct assay///0004842 // ubiquitin-protein ligase activity // not recorded///0004869 // cysteine-type endopeptidase inhibitor activity // not recorded///0005515 // protein binding // inferred from physical interaction///0016874 // ligase activity // inferred from electronic annotation///0016881 // acid-amino acid ligase activity // in…	chr17:74662647-74691087 (+) // 81.18 // qE2	NP_031592	O88738///H9KUX8///Q3UYZ6///Q8CBU9	baculoviral IAP repeat-containing 6
1427564_at	Diap2	54004	0007015 // actin filament organization // inferred from electronic annotation///0007275 // multicellular organismal development // inferred from electronic annotation///0007292 // female gamete generation // inferred from electronic annotation///0016043 // cellular component organization // inferred from electronic annotation///0030036 // actin cytoskeleton organization // inferred from electroni…	0005730 // nucleolus // not recorded///0005737 // cytoplasm // not recorded///0005739 // mitochondrion // not recorded///0005794 // Golgi apparatus // not recorded///0043231 // intracellular membrane-bounded organelle // not recorded	0003779 // actin binding // inferred from direct assay///0005488 // binding // inferred from electronic annotation///0017048 // Rho GTPase binding // inferred from electronic annotation	chrX:130073834-130461198 (+) // 98.35 // qE3	NP_766081	Q8C414///Q6W4W7///E9Q4U7///O70566///K4PWM5	diaphanous homolog 2 (Drosophila)
1427699_a_at	Ptpn11	19247	0000077 // DNA damage checkpoint // inferred from mutant phenotype///0000187 // activation of MAPK activity // inferred from mutant phenotype///0006470 // protein dephosphorylation // not recorded///0006629 // lipid metabolic process // inferred from mutant phenotype///0006641 // triglyceride metabolic process // inferred from mutant phenotype///0007409 // axonogenesis // inferred from mutant phe…	0001725 // stress fiber // inferred from sequence or structural similarity///0005634 // nucleus // not recorded///0005737 // cytoplasm // not recorded///0005739 // mitochondrion // not recorded///0005829 // cytosol // not recorded///0016020 // membrane // inferred from sequence or structural similarity///0030054 // cell junction // inferred from sequence or structural similarity///0043234 // prot…	0004721 // phosphoprotein phosphatase activity // inferred from mutant phenotype///0004721 // phosphoprotein phosphatase activity // not recorded///0004725 // protein tyrosine phosphatase activity // not recorded///0004726 // non-membrane spanning protein tyrosine phosphatase activity // not recorded///0005070 // SH3/SH2 adaptor activity // not recorded///0005158 // insulin receptor binding // no…	chr5:121137485-121191328 (-) // 85.42 // qF	NP_001103462///NP_035332	P35235///Q9CT18///Q05C78///Q63848	protein tyrosine phosphatase, non-receptor type 11
1427978_at	Efcab14	230648			0005509 // calcium ion binding // inferred from electronic annotation///0046872 // metal ion binding // inferred from electronic annotation	chr4:115737739-115774441 (+) // 98.12 // qD1	NP_766286	Q3V1D2///Q6PCQ6///A2A8T9///Q8BGQ6///Q8R053///Q3V2Y8///Q8C192	EF-hand calcium binding domain 14
1429003_at	Snw1	66354	0000122 // negative regulation of transcription from RNA polymerase II promoter // not recorded///0000398 // mRNA splicing, via spliceosome // not recorded///0006351 // transcription, DNA-dependent // inferred from electronic annotation///0006355 // regulation of transcription, DNA-dependent // inferred from electronic annotation///0006397 // mRNA processing // inferred from electronic annotation…	0000785 // chromatin // not recorded///0005634 // nucleus // not recorded///0005681 // spliceosomal complex // not recorded///0008024 // positive transcription elongation factor complex b // not recorded///0016363 // nuclear matrix // not recorded///0044428 // nuclear part // not recorded///0071013 // catalytic step 2 spliceosome // not recorded///0071146 // SMAD3-SMAD4 protein complex // not rec…	0003713 // transcription coactivator activity // not recorded///0003714 // transcription corepressor activity // not recorded///0005112 // Notch binding // not recorded///0005515 // protein binding // inferred from physical interaction///0005525 // GTP binding // inferred from electronic annotation///0035257 // nuclear hormone receptor binding // not recorded///0042809 // vitamin D receptor bindi…	chr12:87449914-87468765 (-) // 86.62 // qD2	NP_079783	Q3TM37///Q9CSN1///Q80VH1///Q9CV75	SNW domain containing 1
1431024_a_at	Arid4b	94246	0006349 // regulation of gene expression by genetic imprinting // inferred from genetic interaction///0006351 // transcription, DNA-dependent // inferred from electronic annotation///0006355 // regulation of transcription, DNA-dependent // inferred from electronic annotation///0034773 // histone H4-K20 trimethylation // inferred from genetic interaction///0036124 // histone H3-K9 trimethylation /…	0005622 // intracellular // inferred from electronic annotation///0005634 // nucleus // inferred from electronic annotation	0003677 // DNA binding // inferred from electronic annotation///0005515 // protein binding // inferred from electronic annotation///0005515 // protein binding // inferred from physical interaction	chr13:14064822-14187402 (+) // 96.84 // qA1	NP_919238///NP_937755	Q3TR72///A2CG63///F6R6U0///Q8BV50///Q8BYB0///Q8BXV6	AT rich interactive domain 4B (RBP1-like)
1431232_a_at	Mga	29808	0006351 // transcription, DNA-dependent // inferred from electronic annotation///0006355 // regulation of transcription, DNA-dependent // traceable author statement	0005634 // nucleus // inferred from electronic annotation///0005667 // transcription factor complex // inferred from direct assay///0071339 // MLL1 complex // not recorded	0003677 // DNA binding // inferred from electronic annotation///0003700 // sequence-specific DNA binding transcription factor activity // traceable author statement///0046983 // protein dimerization activity // inferred from electronic annotation	chr2:119958313-119965361 (+) // 100.0 // qE5	NP_001157746///NP_038748	A2AWL7///H7BX50///E9QLG3///Q3ULI0	MAX gene associated
1431293_a_at	Cldn25	224250		0016020 // membrane // inferred from electronic annotation///0016021 // integral to membrane // inferred from electronic annotation///0016324 // apical plasma membrane // inferred from direct assay		chr16:58729171-58733608 (+) // 95.57 // qC1.2	NP_001239379///NP_001239380///NP_741968	Q9CQX5///E0CY63	claudin 25
1431395_a_at	Iqgap1	29875	0001817 // regulation of cytokine production // inferred from mutant phenotype///0007165 // signal transduction // inferred from electronic annotation///0007264 // small GTPase mediated signal transduction // inferred from electronic annotation///0032320 // positive regulation of Ras GTPase activity // inferred from electronic annotation///0035305 // negative regulation of dephosphorylation // in…	0005622 // intracellular // inferred from electronic annotation///0005634 // nucleus // not recorded///0005737 // cytoplasm // inferred from direct assay///0005737 // cytoplasm // not recorded///0005874 // microtubule // not recorded///0005886 // plasma membrane // not recorded///0005911 // cell-cell junction // inferred from direct assay///0016020 // membrane // inferred from direct assay///0016…	0005096 // GTPase activator activity // inferred from electronic annotation///0005099 // Ras GTPase activator activity // inferred from electronic annotation///0005515 // protein binding // inferred from physical interaction///0005516 // calmodulin binding // not recorded///0017048 // Rho GTPase binding // inferred from physical interaction///0019901 // protein kinase binding // not recorded///00…	chr7:80755801-80803281 (-) // 92.68 // qD3	NP_057930	Q9D408///Q8CDW9///Q3TR56///Q3TPD2///Q9JKF1///Q80UW7///Q3TU98///Q8CC64///Q05CQ4///Q6ZQK2///Q8BPA6///Q8CDT3///Q8CGH5	IQ motif containing GTPase activating protein 1
1431530_a_at	Tspan5	56224		0016020 // membrane // inferred from electronic annotation///0016021 // integral to membrane // inferred from electronic annotation		chr3:138860492-138902659 (+) // 97.05 // qH1	NP_062517	Q9CYT0///P62080///Q05BH2///D3Z641///D3YV61///D3YZK1///D6REF5	tetraspanin 5
1433598_at	Arglu1	234023				chr8:8666138-8690521 (-) // 95.18 // qA1.1	NP_789819	Q3UL36///Q3TDV7///Q3TEP1	arginine and glutamate rich 1
1433804_at	Jak1	16451	0006468 // protein phosphorylation // inferred from electronic annotation///0007167 // enzyme linked receptor protein signaling pathway // inferred from direct assay///0007243 // intracellular protein kinase cascade // inferred from direct assay///0016310 // phosphorylation // inferred from electronic annotation///0018108 // peptidyl-tyrosine phosphorylation // inferred from direct assay///001922…	0005634 // nucleus // not recorded///0005737 // cytoplasm // not recorded///0005829 // cytosol // traceable author statement///0005856 // cytoskeleton // inferred from electronic annotation///0012505 // endomembrane system // inferred from electronic annotation///0016020 // membrane // inferred from electronic annotation	0000166 // nucleotide binding // inferred from electronic annotation///0004672 // protein kinase activity // inferred from electronic annotation///0004713 // protein tyrosine kinase activity // inferred from direct assay///0004713 // protein tyrosine kinase activity // not recorded///0004715 // non-membrane spanning protein tyrosine kinase activity // inferred from electronic annotation///0005131…	chr4:101152360-101184492 (-) // 96.96 // qC6	NP_666257	Q3UZ30///Q3URU8///Q3U8P8///B1ASP2///Q3TI10///Q8K0I7///P52332///Q8CFX4	Janus kinase 1
1434151_at	Mettl7a1	70152	0008152 // metabolic process // inferred from electronic annotation///0032259 // methylation // inferred from electronic annotation		0008168 // methyltransferase activity // inferred from electronic annotation///0016740 // transferase activity // inferred from electronic annotation	chr15:100304760-100314355 (+) // 85.67 // qF1	NP_081610	Q1XG79///Q8C6B0///Q5K4Q9	methyltransferase like 7A1
1434752_at	Zfp207	22680		0005634 // nucleus // inferred from direct assay///0005634 // nucleus // not recorded	0008201 // heparin binding // inferred from direct assay///0046872 // metal ion binding // inferred from electronic annotation	chr11:80403326-80405882 (+) // 84.71 // qB5	NP_001123641///NP_001123642///NP_001123643///NP_035881	M0QWF0///Q99LA2///Q9JMD0///Q9Z326	zinc finger protein 207
1435635_at	Pcmtd1	319263	0006464 // cellular protein modification process // inferred from electronic annotation///0032259 // methylation // inferred from electronic annotation	0005737 // cytoplasm // inferred from electronic annotation	0004719 // protein-L-isoaspartate (D-aspartate) O-methyltransferase activity // inferred from electronic annotation///0008168 // methyltransferase activity // inferred from electronic annotation///0016740 // transferase activity // inferred from electronic annotation	chr1:7088961-7172438 (+) // 90.48 // qA1	NP_898849	Q3TSP0///P59913///Q6P1Z6///Q3TGS5///Q3TM36///Q3UVZ6	protein-L-isoaspartate (D-aspartate) O-methyltransferase domain containing 1
1436343_at	Chd4	107932	0006351 // transcription, DNA-dependent // inferred from electronic annotation///0006355 // regulation of transcription, DNA-dependent // inferred from electronic annotation///0016568 // chromatin modification // inferred from electronic annotation	0005634 // nucleus // inferred from direct assay///0005634 // nucleus // not recorded///0005737 // cytoplasm // not recorded///0005813 // centrosome // not recorded///0005815 // microtubule organizing center // inferred from electronic annotation///0005856 // cytoskeleton // inferred from electronic annotation///0016581 // NuRD complex // inferred from direct assay///0016581 // NuRD complex // no…	0000166 // nucleotide binding // inferred from electronic annotation///0001103 // RNA polymerase II repressing transcription factor binding // not recorded///0003676 // nucleic acid binding // inferred from electronic annotation///0003677 // DNA binding // inferred from electronic annotation///0004386 // helicase activity // inferred from electronic annotation///0005515 // protein binding // infe…	chr6:125096166-125102963 (+) // 94.79 // qF2	NP_666091	Q3ULG0///Q6PDQ2///E9QAS5///E9QAS4///Q3U582///Q3UFM8///Q6IQY9///Q8BM83///Q99JM0///G5E8V7///Q3V265///Q3V3I7///Q5DTP7///Q9CTT2	chromodomain helicase DNA binding protein 4
1436746_at	Wnk1	232341	0003084 // positive regulation of systemic arterial blood pressure // inferred from mutant phenotype///0006468 // protein phosphorylation // inferred from direct assay///0006468 // protein phosphorylation // not recorded///0006469 // negative regulation of protein kinase activity // inferred from electronic annotation///0006811 // ion transport // inferred from direct assay///0007243 // intracell…	0005737 // cytoplasm // inferred from direct assay///0005737 // cytoplasm // not recorded	0000166 // nucleotide binding // inferred from electronic annotation///0004672 // protein kinase activity // inferred from direct assay///0004674 // protein serine/threonine kinase activity // not recorded///0004713 // protein tyrosine kinase activity // inferred from electronic annotation///0004860 // protein kinase inhibitor activity // inferred from electronic annotation///0005515 // protein b…	chr6:119954046-120037398 (-) // 99.7 // qF1	NP_001171949///NP_001171950///NP_001186012///NP_001186013///NP_941992	P83741///Q6SLK2///J3QPK0///Q208V0///Q3TU87///Q6VYA0///Q7TPR2///Q8K2Q3	WNK lysine deficient protein kinase 1
1436898_at	Sfpq	71514	0000122 // negative regulation of transcription from RNA polymerase II promoter // not recorded///0000380 // alternative mRNA splicing, via spliceosome // not recorded///0006281 // DNA repair // inferred from electronic annotation///0006351 // transcription, DNA-dependent // inferred from electronic annotation///0006355 // regulation of transcription, DNA-dependent // inferred from electronic ann…	0005634 // nucleus // inferred from electronic annotation///0005654 // nucleoplasm // not recorded///0005737 // cytoplasm // inferred from electronic annotation///0016363 // nuclear matrix // not recorded///0042382 // paraspeckles // not recorded	0000166 // nucleotide binding // inferred from electronic annotation///0003676 // nucleic acid binding // inferred from electronic annotation///0003677 // DNA binding // inferred from electronic annotation///0003723 // RNA binding // inferred from electronic annotation///0005515 // protein binding // inferred from physical interaction	chr4:127026847-127028091 (+) // 95.21 // qD2.2	NP_076092	Q8VIJ6///Q3TZL2///Q7TMH7///Q810V5///Q9Z1Q0	splicing factor proline/glutamine rich (polypyrimidine tract binding protein associated)
1436970_a_at	Pdgfrb	18596	0001568 // blood vessel development // inferred from expression pattern///0001701 // in utero embryonic development // inferred from mutant phenotype///0001822 // kidney development // inferred from mutant phenotype///0001894 // tissue homeostasis // inferred from mutant phenotype///0006024 // glycosaminoglycan biosynthetic process // not recorded///0006468 // protein phosphorylation // inferred …	0005634 // nucleus // not recorded///0005737 // cytoplasm // inferred from direct assay///0005737 // cytoplasm // not recorded///0005764 // lysosome // inferred from electronic annotation///0005886 // plasma membrane // not recorded///0005887 // integral to plasma membrane // inferred from electronic annotation///0016020 // membrane // not recorded///0016021 // integral to membrane // inferred fr…	0000166 // nucleotide binding // inferred from electronic annotation///0004672 // protein kinase activity // inferred from electronic annotation///0004713 // protein tyrosine kinase activity // not recorded///0004714 // transmembrane receptor protein tyrosine kinase activity // inferred from electronic annotation///0004871 // signal transducer activity // inferred from direct assay///0005017 // p…	chr18:61084766-61085069 (+) // 83.48 // qE1	NP_001139740///NP_032835	Q3UYC9///Q7TMR8///Q003I5///E9QN12///E9QPE2///P05622///Q3TZ27	platelet derived growth factor receptor, beta polypeptide
1437544_at	Fubp1	51886	0006351 // transcription, DNA-dependent // inferred from electronic annotation///0006355 // regulation of transcription, DNA-dependent // inferred from electronic annotation///0010628 // positive regulation of gene expression // not recorded	0005634 // nucleus // not recorded	0003677 // DNA binding // inferred from electronic annotation///0003723 // RNA binding // inferred from electronic annotation///0005515 // protein binding // inferred from physical interaction	chr3:152223420-152225349 (+) // 72.77 // qH3	NP_476513	Q91WJ8///Q0P6B2///Q3TIS5///Q3UUU2	far upstream element (FUSE) binding protein 1
1438069_a_at	Rbm5	83486	0000245 // spliceosomal complex assembly // not recorded///0000381 // regulation of alternative mRNA splicing, via spliceosome // not recorded///0006397 // mRNA processing // inferred from electronic annotation///0006915 // apoptotic process // inferred from electronic annotation///0008380 // RNA splicing // inferred from electronic annotation///0043065 // positive regulation of apoptotic process…	0005622 // intracellular // inferred from electronic annotation///0005634 // nucleus // not recorded///0005681 // spliceosomal complex // inferred from electronic annotation	0000166 // nucleotide binding // inferred from electronic annotation///0003676 // nucleic acid binding // inferred from electronic annotation///0003723 // RNA binding // inferred from electronic annotation///0003729 // mRNA binding // not recorded///0005515 // protein binding // inferred from electronic annotation///0008270 // zinc ion binding // inferred from electronic annotation///0046872 // m…	chr9:107759715-107760358 (-) // 100.0 // qF1	NP_683732	Q3UZ84///Q91YE7///Q05CY7	RNA binding motif protein 5
1438398_at						chr2:156172407-156174123 (-) // 84.38 // qH1
1438476_a_at	Chd4	107932	0006351 // transcription, DNA-dependent // inferred from electronic annotation///0006355 // regulation of transcription, DNA-dependent // inferred from electronic annotation///0016568 // chromatin modification // inferred from electronic annotation	0005634 // nucleus // inferred from direct assay///0005634 // nucleus // not recorded///0005737 // cytoplasm // not recorded///0005813 // centrosome // not recorded///0005815 // microtubule organizing center // inferred from electronic annotation///0005856 // cytoskeleton // inferred from electronic annotation///0016581 // NuRD complex // inferred from direct assay///0016581 // NuRD complex // no…	0000166 // nucleotide binding // inferred from electronic annotation///0001103 // RNA polymerase II repressing transcription factor binding // not recorded///0003676 // nucleic acid binding // inferred from electronic annotation///0003677 // DNA binding // inferred from electronic annotation///0004386 // helicase activity // inferred from electronic annotation///0005515 // protein binding // infe…	chr6:125096120-125100897 (+) // 98.71 // qF2	NP_666091	Q3V3I7///Q3V265///Q3ULG0///Q6PDQ2///E9QAS5///E9QAS4///Q3U582///Q3UFM8///Q6IQY9///Q8BM83///Q99JM0///G5E8V7///Q5DTP7///Q9CTT2	chromodomain helicase DNA binding protein 4
1438556_a_at	Tmod3	50875	0051271 // negative regulation of cellular component movement // not recorded///0051694 // pointed-end actin filament capping // not recorded	0001726 // ruffle // not recorded///0005737 // cytoplasm // inferred from electronic annotation///0005856 // cytoskeleton // inferred from electronic annotation///0005865 // striated muscle thin filament // inferred from direct assay///0030027 // lamellipodium // not recorded///0031941 // filamentous actin // not recorded	0003779 // actin binding // inferred from electronic annotation///0005523 // tropomyosin binding // inferred from direct assay///0051011 // microtubule minus-end binding // not recorded	chr9:75499343-75499675 (-) // 99.1 // qD	NP_058659	Q9JHJ0///Q8C3Z3///Q3TFA9	tropomodulin 3
1438677_at	Pkp4	227937	0007043 // cell-cell junction assembly // inferred from mutant phenotype///0007155 // cell adhesion // inferred from electronic annotation///0010628 // positive regulation of gene expression // inferred from mutant phenotype///0032321 // positive regulation of Rho GTPase activity // not recorded///0032467 // positive regulation of cytokinesis // not recorded	0000922 // spindle pole // not recorded///0005737 // cytoplasm // not recorded///0005819 // spindle // inferred from electronic annotation///0005856 // cytoskeleton // not recorded///0005886 // plasma membrane // not recorded///0005911 // cell-cell junction // not recorded///0009898 // internal side of plasma membrane // not recorded///0016020 // membrane // inferred from electronic annotation///…	0005488 // binding // inferred from electronic annotation///0005515 // protein binding // inferred from electronic annotation	chr2:59160883-59352335 (+) // 97.68 // qC1.1	NP_080637///NP_780673	Q3UIX3///Q68FH0///A2AS47///A2AS45///A2AS44///Q05D18	plakophilin 4
1439040_at	Cenpe	229841	0007018 // microtubule-based movement // inferred from electronic annotation///0007049 // cell cycle // inferred from electronic annotation///0007067 // mitosis // inferred from electronic annotation///0007088 // regulation of mitosis // inferred from mutant phenotype///0007094 // mitotic spindle assembly checkpoint // inferred from mutant phenotype///0007275 // multicellular organismal developme…	0000775 // chromosome, centromeric region // not recorded///0000776 // kinetochore // inferred from direct assay///0000776 // kinetochore // not recorded///0000777 // condensed chromosome kinetochore // inferred from electronic annotation///0000778 // condensed nuclear chromosome kinetochore // inferred from direct assay///0000779 // condensed chromosome, centromeric region // not recorded///0000…	0000166 // nucleotide binding // inferred from electronic annotation///0003777 // microtubule motor activity // not recorded///0005515 // protein binding // inferred from electronic annotation///0005524 // ATP binding // inferred from electronic annotation///0008017 // microtubule binding // inferred from electronic annotation///0019901 // protein kinase binding // inferred from physical interact…	chr3:135225027-135235133 (+) // 98.82 // qG3	NP_776123	Q6RT24///E9QKK1	centromere protein E
1439122_at	Ddx6	13209	0033962 // cytoplasmic mRNA processing body assembly // not recorded	0000932 // cytoplasmic mRNA processing body // not recorded///0005737 // cytoplasm // inferred from direct assay///0010494 // cytoplasmic stress granule // not recorded///0016442 // RNA-induced silencing complex // not recorded	0000166 // nucleotide binding // inferred from electronic annotation///0003676 // nucleic acid binding // inferred from electronic annotation///0003723 // RNA binding // inferred from electronic annotation///0004386 // helicase activity // inferred from electronic annotation///0005515 // protein binding // inferred from electronic annotation///0005524 // ATP binding // inferred from electronic an…	chr9:44637593-44638363 (+) // 99.48 // qA5.2	NP_001104296///NP_031867///NP_851841	P54823	DEAD (Asp-Glu-Ala-Asp) box polypeptide 6
1444952_a_at	Nucks1	98415		0005634 // nucleus // inferred from direct assay///0005634 // nucleus // not recorded///0005737 // cytoplasm // not recorded		chr1:131929162-131930073 (+) // 74.45 // qE4	NP_001139276///NP_780503	Q80XU3	nuclear casein kinase and cyclin-dependent kinase substrate 1
1446914_at	C80425	96999				chr2:154877877-154878455 (-) // 78.73 // qH1			expressed sequence C80425
1447276_at	D13Ertd37e	52471				chr13:100763055-100763516 (-) // 59.7 // qD1			DNA segment, Chr 13, ERATO Doi 37, expressed
1448352_at	Luzp1	269593	0003281 // ventricular septum development // inferred from mutant phenotype///0021503 // neural fold bending // inferred from mutant phenotype///0060840 // artery development // inferred from mutant phenotype	0005634 // nucleus // inferred from direct assay		chr4:136469806-136549317 (+) // 95.17 // qD3	NP_077772	Q8R4U7///B2RQ68///B7ZW89///E9Q9L3///F6XG76///Q05CE8///Q6KAP6	leucine zipper protein 1
1448793_a_at	Sdc4	20971	0001657 // ureteric bud development // inferred from electronic annotation///0045860 // positive regulation of protein kinase activity // not recorded///0051496 // positive regulation of stress fiber assembly // not recorded///0051894 // positive regulation of focal adhesion assembly // not recorded	0005576 // extracellular region // inferred from electronic annotation///0005796 // Golgi lumen // traceable author statement///0005925 // focal adhesion // not recorded///0009986 // cell surface // inferred from direct assay///0009986 // cell surface // not recorded///0016020 // membrane // inferred from electronic annotation///0016021 // integral to membrane // inferred from electronic annotati…	0001968 // fibronectin binding // not recorded///0005080 // protein kinase C binding // not recorded///0005515 // protein binding // inferred from electronic annotation///0008092 // cytoskeletal protein binding // inferred from electronic annotation///0070053 // thrombospondin receptor activity // not recorded	chr2:164424252-164443175 (-) // 87.37 // qH3	NP_035651	Q3U5S6///Q3UKZ1///Q99LM6///O35988	syndecan 4
1449292_at	Rb1cc1	12421	0000045 // autophagic vacuole assembly // inferred from mutant phenotype///0001889 // liver development // inferred from mutant phenotype///0001934 // positive regulation of protein phosphorylation // inferred from mutant phenotype///0006351 // transcription, DNA-dependent // inferred from electronic annotation///0006355 // regulation of transcription, DNA-dependent // inferred from electronic an…	0000407 // pre-autophagosomal structure // inferred from direct assay///0005634 // nucleus // inferred from direct assay///0005634 // nucleus // inferred from sequence or structural similarity///0005737 // cytoplasm // inferred from sequence or structural similarity///0005829 // cytosol // inferred from electronic annotation///0034045 // pre-autophagosomal structure membrane // inferred from dire…	0005515 // protein binding // inferred from physical interaction///0019901 // protein kinase binding // inferred from physical interaction	chr1:6214661-6275586 (+) // 99.49 // qA1	NP_033956	Q9ESK9///B2RX00///F7CC56///E0CYU7///E0CYY6///E0CZG6///Q3UUX8///Q6NZG0///Q8BT47///Q8CHH8	RB1-inducible coiled-coil 1
1449306_at	Hsf2	15500	0006351 // transcription, DNA-dependent // inferred from electronic annotation///0006355 // regulation of transcription, DNA-dependent // inferred from electronic annotation///0006357 // regulation of transcription from RNA polymerase II promoter // inferred from electronic annotation///0006950 // response to stress // inferred from electronic annotation///0007283 // spermatogenesis // inferred f…	0005634 // nucleus // inferred from direct assay///0005634 // nucleus // not recorded///0005737 // cytoplasm // inferred from direct assay	0001162 // RNA polymerase II intronic transcription regulatory region sequence-specific DNA binding // not recorded///0003677 // DNA binding // inferred from direct assay///0003700 // sequence-specific DNA binding transcription factor activity // inferred from electronic annotation///0042803 // protein homodimerization activity // inferred from direct assay///0043565 // sequence-specific DNA bind…	chr10:57486386-57513143 (+) // 86.14 // qB4	NP_032323	Q8BWK6///P38533	heat shock factor 2
1449311_at	Bach1	12013	0000083 // regulation of transcription involved in G1/S phase of mitotic cell cycle // not recorded///0000117 // regulation of transcription involved in G2/M-phase of mitotic cell cycle // not recorded///0000122 // negative regulation of transcription from RNA polymerase II promoter // not recorded///0006351 // transcription, DNA-dependent // inferred from electronic annotation///0006355 // regul…	0005634 // nucleus // inferred from direct assay///0005634 // nucleus // not recorded///0005829 // cytosol // not recorded	0001078 // RNA polymerase II core promoter proximal region sequence-specific DNA binding transcription factor activity involved in negative regulation of transcription // not recorded///0003677 // DNA binding // inferred from direct assay///0003700 // sequence-specific DNA binding transcription factor activity // inferred from direct assay///0005515 // protein binding // inferred from physical in…	chr16:87698948-87730701 (+) // 99.23 // qC3.3	NP_031546	Q3URL4///P97302///Q3US24///Q3US63	BTB and CNC homology 1
1449372_at	Dnajc3	100037258	0006457 // protein folding // inferred from electronic annotation///0006469 // negative regulation of protein kinase activity // inferred from sequence or structural similarity///0006986 // response to unfolded protein // inferred from electronic annotation///0030968 // endoplasmic reticulum unfolded protein response // inferred by curator///0051603 // proteolysis involved in cellular protein cat…	0005737 // cytoplasm // inferred from direct assay///0005783 // endoplasmic reticulum // inferred from electronic annotation///0005788 // endoplasmic reticulum lumen // inferred from direct assay///0005829 // cytosol // traceable author statement///0031205 // endoplasmic reticulum Sec complex // inferred from direct assay	0004860 // protein kinase inhibitor activity // inferred from sequence or structural similarity///0005515 // protein binding // inferred from electronic annotation///0005515 // protein binding // inferred from physical interaction///0031072 // heat shock protein binding // inferred from electronic annotation///0051082 // unfolded protein binding // inferred from electronic annotation///0051087 //…	chr14:118937931-118981216 (+) // 94.99 // qE4	NP_032955	Q3UKA1///Q3UFV9///Q91YW3	DnaJ (Hsp40) homolog, subfamily C, member 3
1449615_s_at	Hdlbp	110611	0006629 // lipid metabolic process // inferred from electronic annotation///0006810 // transport // inferred from electronic annotation///0006869 // lipid transport // inferred from electronic annotation///0008202 // steroid metabolic process // inferred from electronic annotation///0008203 // cholesterol metabolic process // inferred from electronic annotation	0005634 // nucleus // inferred from electronic annotation///0005737 // cytoplasm // not recorded///0034364 // high-density lipoprotein particle // inferred from electronic annotation	0003723 // RNA binding // inferred from electronic annotation	chr1:93430962-93437269 (-) // 98.13 // qD	NP_598569	Q8BX68///Q3V1M8///Q3U4Z7///Q8VDJ3///A0PJE9	high density lipoprotein (HDL) binding protein
1449859_at	Golt1b	66964	0006810 // transport // inferred from electronic annotation///0007165 // signal transduction // not recorded///0015031 // protein transport // inferred from electronic annotation///0016192 // vesicle-mediated transport // inferred from electronic annotation///0043123 // positive regulation of I-kappaB kinase/NF-kappaB cascade // not recorded	0000139 // Golgi membrane // inferred from electronic annotation///0005783 // endoplasmic reticulum // not recorded///0005794 // Golgi apparatus // inferred from electronic annotation///0016020 // membrane // inferred from electronic annotation///0016021 // integral to membrane // inferred from electronic annotation	0004871 // signal transducer activity // not recorded	chr6:142387220-142402676 (+) // 95.66 // qG2	NP_080148	Q9CR60///Q3UKL2	golgi transport 1 homolog B (S. cerevisiae)
1449870_a_at	Atp6v0a2	21871	0006810 // transport // inferred from electronic annotation///0006811 // ion transport // inferred from electronic annotation///0007224 // smoothened signaling pathway // inferred from mutant phenotype///0015991 // ATP hydrolysis coupled proton transport // inferred from electronic annotation///0015992 // proton transport // inferred from electronic annotation///0030030 // cell projection organiz…	0000220 // vacuolar proton-transporting V-type ATPase, V0 domain // inferred from electronic annotation///0001669 // acrosomal vesicle // inferred from direct assay///0005737 // cytoplasm // not recorded///0005768 // endosome // inferred from electronic annotation///0005856 // cytoskeleton // inferred from electronic annotation///0005886 // plasma membrane // not recorded///0005932 // microtubule…	0005515 // protein binding // inferred from physical interaction///0015078 // hydrogen ion transmembrane transporter activity // inferred from electronic annotation	chr5:124629167-124722144 (+) // 98.91 // qF	NP_035726	P15920///Q2MV57///Q9D8A8	ATPase, H+ transporting, lysosomal V0 subunit A2
1450035_a_at	Prpf40a	56194	0006397 // mRNA processing // inferred from electronic annotation///0007010 // cytoskeleton organization // not recorded///0008360 // regulation of cell shape // not recorded///0008380 // RNA splicing // inferred from electronic annotation///0016477 // cell migration // not recorded///0032465 // regulation of cytokinesis // not recorded	0005634 // nucleus // not recorded///0016363 // nuclear matrix // inferred from direct assay///0016363 // nuclear matrix // not recorded///0016607 // nuclear speck // inferred from electronic annotation	0005515 // protein binding // inferred from physical interaction///0070064 // proline-rich region binding // inferred from direct assay	chr2:53138142-53191211 (-) // 98.81 // qC1.1	NP_061255	Q9R1C7///A2AQW6///A0JLM8///A0PJI0	PRP40 pre-mRNA processing factor 40 homolog A (yeast)
1450050_at	Hira	15260	0001649 // osteoblast differentiation // inferred from genetic interaction///0006351 // transcription, DNA-dependent // inferred from electronic annotation///0006355 // regulation of transcription, DNA-dependent // inferred from electronic annotation///0007369 // gastrulation // inferred from mutant phenotype///0016568 // chromatin modification // inferred from electronic annotation///0042692 // …	0000790 // nuclear chromatin // inferred from direct assay///0005634 // nucleus // inferred from electronic annotation///0016605 // PML body // inferred from electronic annotation	0003682 // chromatin binding // inferred from electronic annotation///0005515 // protein binding // inferred from physical interaction	chr16:18877269-18970308 (+) // 97.44 // qA3	NP_034565	Q61666	histone cell cycle regulation defective homolog A (S. cerevisiae)
1450051_at	Atrx	22589	0006281 // DNA repair // inferred from electronic annotation///0006974 // response to DNA damage stimulus // inferred from electronic annotation///0030900 // forebrain development // inferred from mutant phenotype	0000228 // nuclear chromosome // inferred from direct assay///0000792 // heterochromatin // inferred from direct assay///0005634 // nucleus // inferred from direct assay	0000166 // nucleotide binding // inferred from electronic annotation///0003676 // nucleic acid binding // inferred from electronic annotation///0003677 // DNA binding // inferred from electronic annotation///0003682 // chromatin binding // inferred from direct assay///0004386 // helicase activity // inferred from electronic annotation///0005515 // protein binding // inferred from physical interac…	chrX:105799474-105929372 (-) // 98.3 // qD	NP_033556	Q8BSH0///Q8C2S3///Q3UY26///Q61687///A6PWK8///F6RDB7///A6PWK9///A6PWL2///Q8C4Z6///Q3TP53///Q3TSV4///Q3UU22///Q3TA30///Q3UZ76	alpha thalassemia/mental retardation syndrome X-linked homolog (human)
1450093_s_at	Zbtb7a	16969	0000122 // negative regulation of transcription from RNA polymerase II promoter // inferred from direct assay///0006351 // transcription, DNA-dependent // inferred from electronic annotation///0006355 // regulation of transcription, DNA-dependent // not recorded///0007275 // multicellular organismal development // inferred from electronic annotation///0030154 // cell differentiation // inferred f…	0005622 // intracellular // inferred from electronic annotation///0005634 // nucleus // not recorded///0005634 // nucleus // non-traceable author statement	0003676 // nucleic acid binding // inferred from electronic annotation///0003677 // DNA binding // inferred from direct assay///0003700 // sequence-specific DNA binding transcription factor activity // not recorded///0005515 // protein binding // inferred from physical interaction///0008270 // zinc ion binding // inferred from electronic annotation///0035035 // histone acetyltransferase binding /…	chr10:81136259-81148443 (+) // 93.93 // qC1	NP_034861	O88939///B7ZWA9///D3YVF8///D3YZI8///D3Z4C3	zinc finger and BTB domain containing 7a
1450140_a_at	Cdkn2a	12578	0000075 // cell cycle checkpoint // not recorded///0000079 // regulation of cyclin-dependent protein serine/threonine kinase activity // inferred from direct assay///0000082 // G1/S transition of mitotic cell cycle // not recorded///0000209 // protein polyubiquitination // not recorded///0001953 // negative regulation of cell-matrix adhesion // not recorded///0006309 // apoptotic DNA fragmentatio…	0001652 // granular component // inferred from direct assay///0005634 // nucleus // not recorded///0005654 // nucleoplasm // inferred from direct assay///0005654 // nucleoplasm // not recorded///0005730 // nucleolus // inferred from direct assay///0005730 // nucleolus // not recorded///0005737 // cytoplasm // inferred from direct assay///0005737 // cytoplasm // not recorded///0005739 // mitochond…	0002039 // p53 binding // not recorded///0003677 // DNA binding // inferred from electronic annotation///0003700 // sequence-specific DNA binding transcription factor activity // inferred from direct assay///0004861 // cyclin-dependent protein serine/threonine kinase inhibitor activity // inferred from direct assay///0004861 // cyclin-dependent protein serine/threonine kinase inhibitor activity /…	chr4:89274544-89294599 (-) // 89.22 // qC4	NP_001035744///NP_034007	P51480///Q64364///A7LP29///Q9QWT5	cyclin-dependent kinase inhibitor 2A
1450206_at	Dlc1	50768	0001843 // neural tube closure // inferred from mutant phenotype///0003007 // heart morphogenesis // inferred from mutant phenotype///0006917 // induction of apoptosis // not recorded///0006919 // activation of cysteine-type endopeptidase activity involved in apoptotic process // not recorded///0007010 // cytoskeleton organization // not recorded///0007165 // signal transduction // inferred from …	0001725 // stress fiber // not recorded///0005622 // intracellular // inferred from electronic annotation///0005634 // nucleus // not recorded///0005737 // cytoplasm // not recorded///0005829 // cytosol // inferred from electronic annotation///0005884 // actin filament // not recorded///0005901 // caveola // not recorded///0005925 // focal adhesion // not recorded///0016020 // membrane // inferre…	0005096 // GTPase activator activity // inferred from electronic annotation///0005100 // Rho GTPase activator activity // not recorded///0005515 // protein binding // inferred from electronic annotation///0017166 // vinculin binding // not recorded///0042169 // SH2 domain binding // not recorded///0043274 // phospholipase binding // not recorded	chr8:36569304-36613943 (-) // 95.54 // qA4	NP_001181869///NP_001181870///NP_056617	Q9R0Z9///E9QKB1///B9EKA3///D2JZZ5///D2JZZ6///D2JZZ7///D5M8I5///Q8C6U8///Q8C920///E9PXD2	deleted in liver cancer 1
1450459_at	Sppl2a	66552	0006508 // proteolysis // inferred from electronic annotation///0006509 // membrane protein ectodomain proteolysis // not recorded///0031293 // membrane protein intracellular domain proteolysis // not recorded///0050776 // regulation of immune response // not recorded	0005764 // lysosome // inferred from electronic annotation///0005765 // lysosomal membrane // inferred from direct assay///0005768 // endosome // inferred from electronic annotation///0005886 // plasma membrane // inferred from electronic annotation///0016020 // membrane // inferred from electronic annotation///0016021 // integral to membrane // inferred from electronic annotation///0030660 // Go…	0004190 // aspartic-type endopeptidase activity // inferred from electronic annotation///0005515 // protein binding // inferred from electronic annotation///0008233 // peptidase activity // inferred from electronic annotation///0016787 // hydrolase activity // inferred from electronic annotation///0042803 // protein homodimerization activity // not recorded	chr2:126893830-126933235 (-) // 96.21 // qF1	NP_075709	F6RJQ8///Q9JJF9///Q9CPY9///Q9CVG0	signal peptide peptidase like 2A
1450732_a_at	Bicd2	76895	0006810 // transport // inferred from electronic annotation///0007018 // microtubule-based movement // inferred from direct assay///0072385 // minus-end-directed organelle transport along microtubule // inferred from mutant phenotype///0072393 // microtubule anchoring at microtubule organizing center // inferred from mutant phenotype	0005737 // cytoplasm // not recorded///0005794 // Golgi apparatus // inferred from direct assay///0005794 // Golgi apparatus // not recorded///0005856 // cytoskeleton // inferred from electronic annotation///0005886 // plasma membrane // not recorded///0031410 // cytoplasmic vesicle // inferred from direct assay	0005515 // protein binding // inferred from physical interaction///0017137 // Rab GTPase binding // inferred from physical interaction	chr13:49341578-49385951 (+) // 98.7 // qA5	NP_001034268///NP_001034269///NP_084067	Q921C5///Q3TBD4///D3Z390	bicaudal D homolog 2 (Drosophila)
1450771_at	Fut9	14348	0006486 // protein glycosylation // inferred from direct assay///0007399 // nervous system development // not recorded///0008152 // metabolic process // inferred from electronic annotation///0036065 // fucosylation // inferred from direct assay///0036065 // fucosylation // inferred from electronic annotation	0005794 // Golgi apparatus // inferred from electronic annotation///0016020 // membrane // inferred from electronic annotation///0016021 // integral to membrane // inferred from electronic annotation///0032580 // Golgi cisterna membrane // inferred from electronic annotation	0008417 // fucosyltransferase activity // inferred from electronic annotation///0016740 // transferase activity // inferred from electronic annotation///0016757 // transferase activity, transferring glycosyl groups // inferred from electronic annotation///0046920 // alpha-(1->3)-fucosyltransferase activity // inferred from direct assay	chr4:25617858-25800003 (-) // 95.54 // qA3	NP_034373	O88819///Q14AE3	fucosyltransferase 9
1450781_at	Hmga2	15364	0000122 // negative regulation of transcription from RNA polymerase II promoter // not recorded///0001837 // epithelial to mesenchymal transition // not recorded///0002062 // chondrocyte differentiation // not recorded///0003131 // mesodermal-endodermal cell signaling // not recorded///0006284 // base-excision repair // not recorded///0006351 // transcription, DNA-dependent // inferred from elect…	0000228 // nuclear chromosome // inferred from direct assay///0000785 // chromatin // inferred from electronic annotation///0005634 // nucleus // inferred from direct assay///0005634 // nucleus // not recorded///0032993 // protein-DNA complex // not recorded///0035985 // senescence-associated heterochromatin focus // not recorded///0071141 // SMAD protein complex // not recorded	0000975 // regulatory region DNA binding // not recorded///0000988 // protein binding transcription factor activity // not recorded///0001047 // core promoter binding // not recorded///0001071 // nucleic acid binding transcription factor activity // not recorded///0001077 // RNA polymerase II core promoter proximal region sequence-specific DNA binding transcription factor activity involved in pos…	chr10:120361659-120477007 (-) // 88.22 // qD2	NP_034571	P52927///Q6NSP9	high mobility group AT-hook 2
1451456_at	6430706D22Rik///A730008H23Rik///Hjurp	78605///212427///381280	0007049 // cell cycle // inferred from electronic annotation///0007059 // chromosome segregation // not recorded///0034080 // CENP-A containing nucleosome assembly at centromere // not recorded///0043254 // regulation of protein complex assembly // not recorded///0051101 // regulation of DNA binding // not recorded	0000775 // chromosome, centromeric region // not recorded///0000777 // condensed chromosome kinetochore // not recorded///0005634 // nucleus // not recorded///0005694 // chromosome // inferred from electronic annotation///0005730 // nucleolus // not recorded///0005737 // cytoplasm // not recorded	0003677 // DNA binding // inferred from electronic annotation///0042393 // histone binding // not recorded	chr1:88274723-88277588 (-) // 99.14 // qD	NP_766093///NP_941054	Q99KB1///Q6PG16///Q3UX50///Q497U4///Q6P6N2///Q8CCK3	RIKEN cDNA 6430706D22 gene///RIKEN cDNA A730008H23 gene///Holliday junction recognition protein
1451569_at	Nr2c2	22026	0006351 // transcription, DNA-dependent // inferred from electronic annotation///0006355 // regulation of transcription, DNA-dependent // inferred from electronic annotation///0007283 // spermatogenesis // inferred from mutant phenotype///0007283 // spermatogenesis // traceable author statement///0021549 // cerebellum development // inferred from mutant phenotype///0030154 // cell differentiation…	0005634 // nucleus // not recorded	0003677 // DNA binding // inferred from electronic annotation///0003700 // sequence-specific DNA binding transcription factor activity // not recorded///0003707 // steroid hormone receptor activity // inferred from electronic annotation///0005515 // protein binding // inferred from physical interaction///0008270 // zinc ion binding // inferred from electronic annotation///0043565 // sequence-spec…	chr6:92091415-92169211 (+) // 91.84 // qD1	NP_035760	P49117///Q3ZAS1///Q5DTL3///Q3U015///Q3ZAR9	nuclear receptor subfamily 2, group C, member 2
1451870_a_at	Brd4	57261	0000114 // regulation of transcription involved in G1 phase of mitotic cell cycle // not recorded///0001833 // inner cell mass cell proliferation // inferred from mutant phenotype///0006351 // transcription, DNA-dependent // inferred from electronic annotation///0006355 // regulation of transcription, DNA-dependent // inferred from electronic annotation///0006468 // protein phosphorylation // inf…	0000790 // nuclear chromatin // inferred from direct assay///0000794 // condensed nuclear chromosome // inferred from direct assay///0000794 // condensed nuclear chromosome // not recorded///0005634 // nucleus // inferred from direct assay///0005634 // nucleus // not recorded///0005694 // chromosome // inferred from electronic annotation///0005730 // nucleolus // inferred from direct assay///0005…	0002039 // p53 binding // inferred from sequence or structural similarity///0003677 // DNA binding // inferred from direct assay///0003682 // chromatin binding // inferred from direct assay///0005515 // protein binding // inferred from physical interaction///0070577 // histone acetyl-lysine binding // inferred from sequence or structural similarity	chr17:32206668-32284109 (-) // 97.25 // qB1	NP_065254///NP_932762	Q3UH70///Q9ESU6///B2RSE4///B0V2V8///B0V2V7///Q3U3Z2///B0V2V6///Q8BS78///O35692///Q3SYK2///Q63ZX2	bromodomain containing 4
1452115_a_at	Plk4	20873	0006468 // protein phosphorylation // inferred from direct assay///0007099 // centriole replication // not recorded///0016310 // phosphorylation // inferred from electronic annotation///0046601 // positive regulation of centriole replication // not recorded///0060707 // trophoblast giant cell differentiation // inferred from mutant phenotype	0005634 // nucleus // inferred from electronic annotation///0005730 // nucleolus // inferred from direct assay///0005737 // cytoplasm // inferred from electronic annotation///0005813 // centrosome // not recorded///0005814 // centriole // not recorded///0005856 // cytoskeleton // inferred from electronic annotation///0032154 // cleavage furrow // inferred from electronic annotation	0000166 // nucleotide binding // inferred from electronic annotation///0004672 // protein kinase activity // inferred from electronic annotation///0004674 // protein serine/threonine kinase activity // inferred from direct assay///0004674 // protein serine/threonine kinase activity // not recorded///0004713 // protein tyrosine kinase activity // inferred from electronic annotation///0005515 // pr…	chr3:40800040-40816883 (+) // 96.79 // qB	NP_035625///NP_775261	Q64702///Q3V382///E9PVH4///F6QIM3	polo-like kinase 4
1452137_at	Acbd3	170760	0006629 // lipid metabolic process // inferred from electronic annotation///0006694 // steroid biosynthetic process // inferred from electronic annotation///0006810 // transport // inferred from electronic annotation	0000139 // Golgi membrane // not recorded///0005739 // mitochondrion // inferred from electronic annotation///0005794 // Golgi apparatus // not recorded///0016020 // membrane // inferred from electronic annotation///0016021 // integral to membrane // inferred from electronic annotation	0000062 // fatty-acyl-CoA binding // inferred from electronic annotation	chr1:180726004-180752778 (+) // 85.6 // qH4	NP_573488	Q8BMP6///Q3TJW1///Q6P9T6	acyl-Coenzyme A binding domain containing 3
1452161_at	Tiparp	99929	0001570 // vasculogenesis // inferred from mutant phenotype///0001822 // kidney development // inferred from mutant phenotype///0006471 // protein ADP-ribosylation // inferred from direct assay///0006807 // nitrogen compound metabolic process // inferred from mutant phenotype///0008209 // androgen metabolic process // inferred from mutant phenotype///0008210 // estrogen metabolic process // infer…		0003676 // nucleic acid binding // inferred from electronic annotation///0003950 // NAD+ ADP-ribosyltransferase activity // inferred from electronic annotation///0008270 // zinc ion binding // inferred from electronic annotation///0016740 // transferase activity // inferred from electronic annotation///0016757 // transferase activity, transferring glycosyl groups // inferred from electronic annot…	chr3:65528407-65555518 (+) // 98.86 // qE1	NP_849223	Q8C1B2///D3Z7U2	TCDD-inducible poly(ADP-ribose) polymerase
1452236_at	Abcf1	224742	0006200 // ATP catabolic process // inferred from electronic annotation///0006413 // translational initiation // not recorded///0042254 // ribosome biogenesis // inferred from sequence or structural similarity///0045727 // positive regulation of translation // not recorded	0005634 // nucleus // inferred from electronic annotation///0005635 // nuclear envelope // not recorded///0005654 // nucleoplasm // not recorded///0005737 // cytoplasm // not recorded///0005840 // ribosome // not recorded///0042788 // polysomal ribosome // not recorded	0000166 // nucleotide binding // inferred from electronic annotation///0005515 // protein binding // inferred from electronic annotation///0005524 // ATP binding // not recorded///0008494 // translation activator activity // not recorded///0016887 // ATPase activity // inferred from electronic annotation///0017111 // nucleoside-triphosphatase activity // inferred from electronic annotation///0043…	chr17:35956640-35969763 (-) // 97.86 // qB1	NP_038882	A1A4B8///Q5RL55///Q6P542///Q99K92///G3V012///Q3U6P1///Q9JL47	ATP-binding cassette, sub-family F (GCN20), member 1
1452258_at	Phf20	228829	0006351 // transcription, DNA-dependent // inferred from electronic annotation///0006355 // regulation of transcription, DNA-dependent // inferred from electronic annotation///0016568 // chromatin modification // inferred from electronic annotation///0043981 // histone H4-K5 acetylation // not recorded///0043982 // histone H4-K8 acetylation // not recorded///0043984 // histone H4-K16 acetylation …	0000123 // histone acetyltransferase complex // not recorded///0005634 // nucleus // not recorded///0031965 // nuclear membrane // not recorded///0071339 // MLL1 complex // not recorded	0003677 // DNA binding // inferred from electronic annotation///0005515 // protein binding // inferred from electronic annotation///0008270 // zinc ion binding // inferred from electronic annotation///0043995 // histone acetyltransferase activity (H4-K5 specific) // not recorded///0043996 // histone acetyltransferase activity (H4-K8 specific) // not recorded///0046872 // metal ion binding // infe…	chr2:156196641-156309952 (+) // 96.09 // qH1	NP_766262	Q8BLG0///Q6PAR7///A2AV92	PHD finger protein 20
1452360_a_at	Kdm5a	214899	0006351 // transcription, DNA-dependent // inferred from electronic annotation///0006355 // regulation of transcription, DNA-dependent // inferred from electronic annotation///0007275 // multicellular organismal development // inferred from electronic annotation///0016568 // chromatin modification // inferred from electronic annotation///0045893 // positive regulation of transcription, DNA-depend…	0005622 // intracellular // inferred from electronic annotation///0005634 // nucleus // not recorded///0005730 // nucleolus // inferred from electronic annotation///0005737 // cytoplasm // not recorded///0019907 // cyclin-dependent protein kinase activating kinase holoenzyme complex // not recorded	0003677 // DNA binding // inferred from electronic annotation///0003682 // chromatin binding // inferred from direct assay///0005515 // protein binding // inferred from physical interaction///0008270 // zinc ion binding // inferred from electronic annotation///0016491 // oxidoreductase activity // inferred from electronic annotation///0016702 // oxidoreductase activity, acting on single donors wi…	chr6:120404963-120427116 (+) // 98.5 // qF1	NP_666109	Q3UZ11///Q3UXZ9///Q921T5///E9Q8F1///Q3U4V8///Q3V3E9///Q3UT97	lysine (K)-specific demethylase 5A
1452370_s_at	Rabl6	227624	0007264 // small GTPase mediated signal transduction // inferred from electronic annotation///0015031 // protein transport // inferred from electronic annotation	0005622 // intracellular // inferred from electronic annotation///0005634 // nucleus // inferred from electronic annotation///0005737 // cytoplasm // not recorded///0005813 // centrosome // not recorded	0000166 // nucleotide binding // inferred from electronic annotation///0005515 // protein binding // inferred from electronic annotation///0005525 // GTP binding // inferred from electronic annotation	chr2:25583625-25608521 (-) // 91.5 // qA3	NP_001019787	Q5U3K5	RAB, member of RAS oncogene family-like 6
1452378_at	Malat1	72289	0000381 // regulation of alternative mRNA splicing, via spliceosome // inferred from mutant phenotype///0035063 // nuclear speck organization // not recorded///0050807 // regulation of synapse organization // inferred from mutant phenotype	0016607 // nuclear speck // inferred from direct assay///0016607 // nuclear speck // not recorded		chr19:5799964-5802329 (-) // 85.37 // qA		B0LAE7	metastasis associated lung adenocarcinoma transcript 1 (non-coding RNA)
1452436_at	Loxl2	94352	0001666 // response to hypoxia // inferred from direct assay///0001837 // epithelial to mesenchymal transition // not recorded///0001935 // endothelial cell proliferation // not recorded///0002040 // sprouting angiogenesis // not recorded///0006351 // transcription, DNA-dependent // inferred from electronic annotation///0006355 // regulation of transcription, DNA-dependent // inferred from electr…	0005576 // extracellular region // inferred from electronic annotation///0005578 // proteinaceous extracellular matrix // inferred from electronic annotation///0005604 // basement membrane // not recorded///0005615 // extracellular space // not recorded///0005634 // nucleus // not recorded///0005694 // chromosome // inferred from electronic annotation///0016020 // membrane // inferred from electr…	0003682 // chromatin binding // not recorded///0003714 // transcription corepressor activity // not recorded///0004720 // protein-lysine 6-oxidase activity // not recorded///0005044 // scavenger receptor activity // inferred from electronic annotation///0005507 // copper ion binding // inferred from electronic annotation///0016491 // oxidoreductase activity // inferred from electronic annotation/…	chr14:69663899-69693302 (+) // 87.98 // qD2	NP_201582	P58022///Q5PR71///Q8CAU5	lysyl oxidase-like 2
1452497_a_at	Nfatc3	18021	0001569 // patterning of blood vessels // inferred from genetic interaction///0006351 // transcription, DNA-dependent // inferred from electronic annotation///0006355 // regulation of transcription, DNA-dependent // inferred from direct assay///0006355 // regulation of transcription, DNA-dependent // inferred from mutant phenotype///0007507 // heart development // inferred from genetic interactio…	0005634 // nucleus // inferred from direct assay///0005634 // nucleus // not recorded///0005730 // nucleolus // not recorded///0005737 // cytoplasm // inferred from direct assay///0005737 // cytoplasm // not recorded///0005829 // cytosol // inferred from direct assay///0005829 // cytosol // not recorded///0005886 // plasma membrane // not recorded	0003677 // DNA binding // inferred from direct assay///0003682 // chromatin binding // inferred from direct assay///0003700 // sequence-specific DNA binding transcription factor activity // inferred from direct assay///0005515 // protein binding // inferred from physical interaction	chr8:106058848-106128446 (+) // 98.95 // qD3	NP_035031	Q8C2J3///Q3UZ64///Q3TTU5///P97305///B5B2U1///B5B2U4///B5B2U2///B5B2U3///Q3U2V2///Q571K2	nuclear factor of activated T cells, cytoplasmic, calcineurin dependent 3
1452631_at	Rufy2	70432		0005634 // nucleus // not recorded	0046872 // metal ion binding // inferred from electronic annotation	chr10:62980241-63011766 (+) // 93.99 // qB4	NP_081701	Q9CSV9///Q8BR30///Q8C424///Q8R4C2///B2RQ36///D6RET4///D3Z4D2///D3Z7T9///Q05D93	RUN and FYVE domain-containing 2
1453427_at	Csnk2a1	12995	0006351 // transcription, DNA-dependent // inferred from electronic annotation///0006355 // regulation of transcription, DNA-dependent // inferred from electronic annotation///0006468 // protein phosphorylation // inferred from direct assay///0006468 // protein phosphorylation // inferred from electronic annotation///0006468 // protein phosphorylation // not recorded///0006915 // apoptotic proces…	0005634 // nucleus // not recorded///0005956 // protein kinase CK2 complex // traceable author statement///0016580 // Sin3 complex // not recorded///0016581 // NuRD complex // not recorded///0031519 // PcG protein complex // not recorded	0000166 // nucleotide binding // inferred from electronic annotation///0004672 // protein kinase activity // inferred from electronic annotation///0004674 // protein serine/threonine kinase activity // not recorded///0005515 // protein binding // inferred from physical interaction///0005524 // ATP binding // inferred from electronic annotation///0008013 // beta-catenin binding // inferred from di…	chr2:152226918-152273143 (+) // 86.92 // qG3	NP_031814	Q9D0E8///Q8CD20///Q60737///Q61177///Q6NSS6	casein kinase 2, alpha 1 polypeptide
1455151_at	Akap9	100986		0000242 // pericentriolar material // inferred from direct assay///0005737 // cytoplasm // inferred from direct assay///0005794 // Golgi apparatus // not recorded///0005813 // centrosome // not recorded///0005815 // microtubule organizing center // inferred from electronic annotation///0005856 // cytoskeleton // inferred from electronic annotation///0043231 // intracellular membrane-bounded organ…	0005515 // protein binding // inferred from physical interaction	chr5:3960377-3960991 (+) // 98.71 // qA1	NP_919444	Q70FJ1///E9QQ10///Q9CVC1///Q8BV41///Q8C0C6///Q99P24///Q9CS73	A kinase (PRKA) anchor protein (yotiao) 9
1455905_at	2610507B11Rik	72503		0005576 // extracellular region // inferred from electronic annotation		chr11:78261753-78268407 (+) // 98.3 // qB5	NP_001002004	Q5SYL3///A0PJA0	RIKEN cDNA 2610507B11 gene
1455930_at						chr17:39842996-39844848 (-) // 62.56 // qB1
1456088_at	Xiap	11798	0006915 // apoptotic process // inferred from electronic annotation///0016055 // Wnt receptor signaling pathway // inferred from electronic annotation///0016567 // protein ubiquitination // not recorded///0043066 // negative regulation of apoptotic process // inferred from direct assay///0043066 // negative regulation of apoptotic process // not recorded///0043154 // negative regulation of cystei…	0005622 // intracellular // inferred from electronic annotation///0005634 // nucleus // not recorded///0005737 // cytoplasm // inferred from direct assay///0005737 // cytoplasm // not recorded///0005829 // cytosol // not recorded///0043234 // protein complex // not recorded///0048471 // perinuclear region of cytoplasm // not recorded	0002020 // protease binding // not recorded///0004842 // ubiquitin-protein ligase activity // not recorded///0005515 // protein binding // inferred from physical interaction///0008270 // zinc ion binding // inferred from electronic annotation///0016874 // ligase activity // inferred from electronic annotation///0043027 // cysteine-type endopeptidase inhibitor activity involved in apoptotic proces…	chrX:42105486-42109663 (+) // 76.29 // qA4	NP_033818	Q60989///A2BGY5	X-linked inhibitor of apoptosis
1456112_at	Tpr	108989	0000122 // negative regulation of transcription from RNA polymerase II promoter // not recorded///0000189 // MAPK import into nucleus // not recorded///0006404 // RNA import into nucleus // not recorded///0006405 // RNA export from nucleus // not recorded///0006434 // seryl-tRNA aminoacylation // inferred from electronic annotation///0006606 // protein import into nucleus // inferred from electro…	0000775 // chromosome, centromeric region // inferred from electronic annotation///0000776 // kinetochore // inferred from electronic annotation///0005634 // nucleus // not recorded///0005635 // nuclear envelope // inferred from direct assay///0005635 // nuclear envelope // not recorded///0005643 // nuclear pore // not recorded///0005694 // chromosome // inferred from electronic annotation///0005…	0000166 // nucleotide binding // inferred from electronic annotation///0003682 // chromatin binding // not recorded///0003729 // mRNA binding // not recorded///0004828 // serine-tRNA ligase activity // inferred from electronic annotation///0005215 // transporter activity // inferred from sequence or structural similarity///0005487 // nucleocytoplasmic transporter activity // not recorded///000551…	chr1:150392837-150423128 (+) // 95.53 // qG1	NP_598541	Q8BU18///Q3V1L5///Q3TZB5///Q7M739///F6ZDS4///Q8BK71///Q05CS8///Q32P08///Q3UVR0///Q8K2T9	translocated promoter region
1456488_at	Wdr33	74320	0006397 // mRNA processing // inferred from electronic annotation	0005581 // collagen // inferred from electronic annotation///0005634 // nucleus // inferred from direct assay///0005634 // nucleus // not recorded	0005515 // protein binding // inferred from electronic annotation	chr18:31827392-31888601 (+) // 99.95 // qB1	NP_001164437///NP_001164438///NP_001164441///NP_083142	Q8K4P0///Q8VE87///Q3TSL0///Q6P236///Q8BRC5///Q8C4Z4///Q8K1G7///Q99KZ7///Q9D1P6	WD repeat domain 33
1459894_at	Iqgap2	544963	0006122 // mitochondrial electron transport, ubiquinol to cytochrome c // inferred from electronic annotation///0007165 // signal transduction // inferred from electronic annotation///0007264 // small GTPase mediated signal transduction // inferred from electronic annotation///0032320 // positive regulation of Ras GTPase activity // inferred from electronic annotation///0043547 // positive regula…	0005622 // intracellular // inferred from electronic annotation///0005750 // mitochondrial respiratory chain complex III // inferred from electronic annotation///0005874 // microtubule // not recorded///0005902 // microvillus // inferred from direct assay	0005096 // GTPase activator activity // inferred from electronic annotation///0005099 // Ras GTPase activator activity // inferred from electronic annotation///0005515 // protein binding // inferred from electronic annotation///0005516 // calmodulin binding // inferred from electronic annotation	chr13:95731300-95891916 (-) // 98.53 // qD1	NP_081987	Q8BV47///Q3UQ44///B9EKK3///Q8C9I3///Q3TU73///Q7TMU5///Q811L1	IQ motif containing GTPase activating protein 2
1459929_at	Zfp568	243905	0000122 // negative regulation of transcription from RNA polymerase II promoter // inferred from genetic interaction///0006355 // regulation of transcription, DNA-dependent // inferred from electronic annotation///0010646 // regulation of cell communication // inferred from mutant phenotype///0022007 // convergent extension involved in neural plate elongation // inferred from mutant phenotype///0…	0005622 // intracellular // inferred from electronic annotation///0005634 // nucleus // inferred from direct assay	0003676 // nucleic acid binding // inferred from electronic annotation///0005515 // protein binding // inferred from physical interaction///0008270 // zinc ion binding // inferred from electronic annotation///0046872 // metal ion binding // inferred from electronic annotation	chr7:29997853-30017262 (+) // 49.14 // qB1	NP_001028527///NP_001161344///NP_001161345	Q3UPK4///Q3TLJ8///Q0VGV0///E9PYI1	zinc finger protein 568
1460238_at	Msln	56047	0007155 // cell adhesion // inferred from electronic annotation///0031016 // pancreas development // inferred from electronic annotation	0005576 // extracellular region // inferred from electronic annotation///0005615 // extracellular space // not recorded///0005794 // Golgi apparatus // inferred from electronic annotation///0005886 // plasma membrane // inferred from electronic annotation///0009986 // cell surface // not recorded///0016020 // membrane // inferred from electronic annotation///0031225 // anchored to membrane // inf…	0005515 // protein binding // inferred from physical interaction	chr17:25748612-25754359 (-) // 98.99 // qA3.3	NP_061345	Q61468	mesothelin
1460304_a_at	Ubtf	21429	0000183 // chromatin silencing at rDNA // inferred from mutant phenotype///0006351 // transcription, DNA-dependent // inferred from electronic annotation///0006355 // regulation of transcription, DNA-dependent // inferred from electronic annotation///0045943 // positive regulation of transcription from RNA polymerase I promoter // inferred from direct assay	0005634 // nucleus // not recorded///0005730 // nucleolus // inferred from direct assay///0005730 // nucleolus // not recorded	0003677 // DNA binding // inferred from electronic annotation///0005488 // binding // inferred from electronic annotation///0005515 // protein binding // inferred from physical interaction	chr11:102305991-102316474 (-) // 93.21 // qD	NP_001037848///NP_035681	Q9DBH1///A2AWT6///A2AWT5///A2AWT7///P25976///Q05DS1	upstream binding transcription factor, RNA polymerase I
1460693_a_at	Col9a3	12841	0008584 // male gonad development // inferred from expression pattern///0008585 // female gonad development // inferred from expression pattern	0005581 // collagen // inferred from electronic annotation///0005594 // collagen type IX // not recorded		chr2:180598243-180622189 (+) // 97.93 // qH4	NP_034066	Q9CTK5///Q8BSX1///Q8K2L1///A2ACT7///Q8VHY3///Q9JKK4///Q14C48///Q61248	collagen, type IX, alpha 3
1460729_at	Rock1	19877	0000910 // cytokinesis // inferred from electronic annotation///0003383 // apical constriction // inferred from genetic interaction///0006468 // protein phosphorylation // inferred from electronic annotation///0006915 // apoptotic process // inferred from electronic annotation///0007010 // cytoskeleton organization // not recorded///0007159 // leukocyte cell-cell adhesion // not recorded///000716…	0000139 // Golgi membrane // inferred from electronic annotation///0001726 // ruffle // inferred from direct assay///0005622 // intracellular // inferred from electronic annotation///0005737 // cytoplasm // inferred from electronic annotation///0005794 // Golgi apparatus // inferred from electronic annotation///0005814 // centriole // inferred from electronic annotation///0005856 // cytoskeleton …	0000166 // nucleotide binding // inferred from electronic annotation///0004672 // protein kinase activity // inferred from electronic annotation///0004674 // protein serine/threonine kinase activity // not recorded///0004713 // protein tyrosine kinase activity // inferred from electronic annotation///0005515 // protein binding // inferred from physical interaction///0005524 // ATP binding // infe…	chr18:10064404-10182245 (-) // 98.26 // qA1	NP_033097	P70335///Q3TBE0///Q3UE22	Rho-associated coiled-coil containing protein kinase 1
1428414_at	Ccny	67974	0000079 // regulation of cyclin-dependent protein serine/threonine kinase activity // inferred from electronic annotation///0000086 // G2/M transition of mitotic cell cycle // not recorded///0007049 // cell cycle // inferred from electronic annotation///0016055 // Wnt receptor signaling pathway // inferred from electronic annotation///0045737 // positive regulation of cyclin-dependent protein kin…	0000308 // cytoplasmic cyclin-dependent protein kinase holoenzyme complex // not recorded///0005634 // nucleus // not recorded///0005886 // plasma membrane // not recorded///0016020 // membrane // inferred from electronic annotation	0005515 // protein binding // inferred from electronic annotation///0016538 // cyclin-dependent protein serine/threonine kinase regulator activity // not recorded///0019901 // protein kinase binding // inferred from electronic annotation	chr18:9315285-9450170 (-) // 95.52 // qA1	NP_080760	Q8BGU5	cyclin Y
1428463_a_at	Ppp2r5e	26932	0007165 // signal transduction // inferred from electronic annotation	0000159 // protein phosphatase type 2A complex // inferred from electronic annotation///0005737 // cytoplasm // not recorded///0005737 // cytoplasm // traceable author statement///0043231 // intracellular membrane-bounded organelle // not recorded	0005488 // binding // inferred from electronic annotation///0005515 // protein binding // inferred from electronic annotation///0008601 // protein phosphatase type 2A regulator activity // inferred from electronic annotation	chr12:75449462-75596245 (-) // 96.77 // qC3	NP_036154	Q61151///Q3UZJ4///A0PJ98	protein phosphatase 2, regulatory subunit B (B56), epsilon isoform
1428721_at	Klhl28	66689			0005515 // protein binding // inferred from electronic annotation	chr12:64941955-64965534 (-) // 99.7 // qC1	NP_079983	Q9CR40	kelch-like 28
1428730_at	Krit1	79264	0001525 // angiogenesis // inferred from electronic annotation///0001937 // negative regulation of endothelial cell proliferation // not recorded///0010596 // negative regulation of endothelial cell migration // not recorded///0016525 // negative regulation of angiogenesis // inferred from mutant phenotype///0016525 // negative regulation of angiogenesis // not recorded///0032092 // positive regu…	0005737 // cytoplasm // inferred from direct assay///0005856 // cytoskeleton // inferred from electronic annotation///0005874 // microtubule // not recorded///0005886 // plasma membrane // not recorded///0005911 // cell-cell junction // not recorded///0016020 // membrane // inferred from electronic annotation///0030054 // cell junction // inferred from electronic annotation///0043234 // protein c…	0005083 // small GTPase regulator activity // traceable author statement///0005515 // protein binding // inferred from physical interaction///0005546 // phosphatidylinositol-4,5-bisphosphate binding // not recorded///0008017 // microtubule binding // not recorded///0032403 // protein complex binding // not recorded	chr5:3803166-3805174 (+) // 82.49 // qA1	NP_001164023///NP_109600	Q6S5J6///B2RUA8///Q5U463	KRIT1, ankyrin repeat containing
1428936_at	Atp2b1	67972	0006754 // ATP biosynthetic process // inferred from electronic annotation///0006812 // cation transport // inferred from electronic annotation///0006816 // calcium ion transport // traceable author statement///0008152 // metabolic process // inferred from electronic annotation///0070588 // calcium ion transmembrane transport // inferred from electronic annotation///1901660 // calcium ion export …	0005887 // integral to plasma membrane // traceable author statement///0009898 // internal side of plasma membrane // not recorded///0016020 // membrane // inferred from electronic annotation///0016021 // integral to membrane // inferred from electronic annotation///0016323 // basolateral plasma membrane // not recorded///0016324 // apical plasma membrane // not recorded///0032590 // dendrite mem…	0000166 // nucleotide binding // inferred from electronic annotation///0003824 // catalytic activity // inferred from electronic annotation///0005388 // calcium-transporting ATPase activity // inferred from electronic annotation///0005515 // protein binding // inferred from physical interaction///0005524 // ATP binding // inferred from electronic annotation///0015662 // ATPase activity, coupled t…	chr10:98915163-99026141 (+) // 95.29 // qC3	NP_080758	Q3TDJ2///Q3TC38///G5E829///Q3TSK3///Q6PG79///Q8K314///Q05CJ5	ATPase, Ca++ transporting, plasma membrane 1
1429327_at	Nemf	66244	0009296 // flagellum assembly // inferred from electronic annotation///0051168 // nuclear export // not recorded	0005634 // nucleus // not recorded///0005737 // cytoplasm // not recorded		chr12:69337816-69357162 (-) // 94.91 // qC2	NP_079717	Q8CCP0	nuclear export mediator factor
1429338_a_at	Nol9	74035	0000460 // maturation of 5.8S rRNA // not recorded///0006364 // rRNA processing // inferred from electronic annotation///0016310 // phosphorylation // inferred from electronic annotation	0005634 // nucleus // inferred from electronic annotation///0005730 // nucleolus // inferred from electronic annotation	0000166 // nucleotide binding // inferred from electronic annotation///0003723 // RNA binding // inferred from electronic annotation///0005524 // ATP binding // inferred from electronic annotation///0016301 // kinase activity // inferred from electronic annotation///0016740 // transferase activity // inferred from electronic annotation///0051731 // polynucleotide 5'-hydroxyl-kinase activity // no…	chr4:152039320-152061494 (+) // 94.51 // qE2	NP_001153071///NP_083003	Q3TZX8	nucleolar protein 9
1429362_a_at	Sf3b2	319322		0005634 // nucleus // not recorded///0005681 // spliceosomal complex // not recorded///0005689 // U12-type spliceosomal complex // not recorded///0071013 // catalytic step 2 spliceosome // not recorded	0003676 // nucleic acid binding // inferred from electronic annotation///0005515 // protein binding // inferred from physical interaction	chr19:5283968-5295424 (-) // 89.18 // qA	NP_084385	Q9CS24///Q3UQU5///Q3UJB0///Q3UBH2///Q3UAI4///Q80W39///Q8BL33	splicing factor 3b, subunit 2
1429401_at	Stox2	71069	0001893 // maternal placenta development // inferred from sequence or structural similarity///0001893 // maternal placenta development // inferred from electronic annotation///0009790 // embryo development // inferred from sequence or structural similarity///0009790 // embryo development // inferred from electronic annotation			chr8:47185757-47193110 (-) // 99.38 // qB1.1	NP_001107783///NP_780371	Q499E5	storkhead box 2
1429432_at	Prrc2c	226562			0008022 // protein C-terminus binding // not recorded	chr1:162710289-162740556 (-) // 95.04 // qH2.1	NP_001074759	Q3TLH4	proline-rich coiled-coil 2C
1429433_at	Prrc2c	226562			0008022 // protein C-terminus binding // not recorded	chr1:162710289-162740556 (-) // 95.04 // qH2.1	NP_001074759	Q3TLH4	proline-rich coiled-coil 2C
1429464_at	Prkaa2	108079	0006281 // DNA repair // inferred from electronic annotation///0006310 // DNA recombination // inferred from electronic annotation///0006351 // transcription, DNA-dependent // inferred from electronic annotation///0006355 // regulation of transcription, DNA-dependent // inferred from electronic annotation///0006468 // protein phosphorylation // not recorded///0006468 // protein phosphorylation //…	0005634 // nucleus // inferred from direct assay///0005654 // nucleoplasm // inferred from electronic annotation///0005737 // cytoplasm // not recorded///0005829 // cytosol // traceable author statement///0009379 // Holliday junction helicase complex // inferred from electronic annotation///0016324 // apical plasma membrane // not recorded///0031588 // AMP-activated protein kinase complex // not …	0000166 // nucleotide binding // inferred from electronic annotation///0003682 // chromatin binding // inferred from direct assay///0004672 // protein kinase activity // not recorded///0004674 // protein serine/threonine kinase activity // inferred from mutant phenotype///0004674 // protein serine/threonine kinase activity // not recorded///0004679 // AMP-activated protein kinase activity // infe…	chr4:105033395-105035976 (-) // 95.63 // qC6	NP_835279	Q8BRK8///G8XUU5	protein kinase, AMP-activated, alpha 2 catalytic subunit
1429658_a_at	Smc2	14211	0006281 // DNA repair // inferred from electronic annotation///0006310 // DNA recombination // inferred from electronic annotation///0007049 // cell cycle // inferred from electronic annotation///0007062 // sister chromatid cohesion // inferred from electronic annotation///0007067 // mitosis // inferred from electronic annotation///0007076 // mitotic chromosome condensation // not recorded///0010…	0000228 // nuclear chromosome // not recorded///0000793 // condensed chromosome // inferred from direct assay///0000793 // condensed chromosome // not recorded///0000796 // condensin complex // not recorded///0005634 // nucleus // not recorded///0005694 // chromosome // inferred from electronic annotation///0005737 // cytoplasm // not recorded	0000166 // nucleotide binding // inferred from electronic annotation///0005515 // protein binding // inferred from physical interaction///0005524 // ATP binding // inferred from electronic annotation///0046982 // protein heterodimerization activity // not recorded	chr4:52439242-52467835 (+) // 99.7 // qB2	NP_032043	Q8CG48///Q3ULS2///B1AWH6///Q3TT08///Q6IR05	structural maintenance of chromosomes 2
1429659_at	Smc2	14211	0006281 // DNA repair // inferred from electronic annotation///0006310 // DNA recombination // inferred from electronic annotation///0007049 // cell cycle // inferred from electronic annotation///0007062 // sister chromatid cohesion // inferred from electronic annotation///0007067 // mitosis // inferred from electronic annotation///0007076 // mitotic chromosome condensation // not recorded///0010…	0000228 // nuclear chromosome // not recorded///0000793 // condensed chromosome // inferred from direct assay///0000793 // condensed chromosome // not recorded///0000796 // condensin complex // not recorded///0005634 // nucleus // not recorded///0005694 // chromosome // inferred from electronic annotation///0005737 // cytoplasm // not recorded	0000166 // nucleotide binding // inferred from electronic annotation///0005515 // protein binding // inferred from physical interaction///0005524 // ATP binding // inferred from electronic annotation///0046982 // protein heterodimerization activity // not recorded	chr4:52439242-52467835 (+) // 99.7 // qB2	NP_032043	Q3ULS2///Q8CG48///B1AWH6///Q3TT08///Q6IR05	structural maintenance of chromosomes 2
1429660_s_at	Smc2	14211	0006281 // DNA repair // inferred from electronic annotation///0006310 // DNA recombination // inferred from electronic annotation///0007049 // cell cycle // inferred from electronic annotation///0007062 // sister chromatid cohesion // inferred from electronic annotation///0007067 // mitosis // inferred from electronic annotation///0007076 // mitotic chromosome condensation // not recorded///0010…	0000228 // nuclear chromosome // not recorded///0000793 // condensed chromosome // inferred from direct assay///0000793 // condensed chromosome // not recorded///0000796 // condensin complex // not recorded///0005634 // nucleus // not recorded///0005694 // chromosome // inferred from electronic annotation///0005737 // cytoplasm // not recorded	0000166 // nucleotide binding // inferred from electronic annotation///0005515 // protein binding // inferred from physical interaction///0005524 // ATP binding // inferred from electronic annotation///0046982 // protein heterodimerization activity // not recorded	chr4:52439242-52467835 (+) // 99.7 // qB2	NP_032043	Q3ULS2///Q8CG48///B1AWH6///Q3TT08///Q6IR05	structural maintenance of chromosomes 2
1429882_at	2610005L07Rik	381598	0007156 // homophilic cell adhesion // inferred from electronic annotation	0016020 // membrane // inferred from electronic annotation///0016021 // integral to membrane // inferred from electronic annotation	0005509 // calcium ion binding // inferred from electronic annotation	chr8:20122365-20142213 (+) // 79.98 // qA1.3///chr8:20550305-20573355 (+) // 79.77 // qA2///chr8:20404802-20424714 (-) // 80.39 // qA2///chr8:20277553-20297446 (-) // 80.08 // qA2///chr8:69570215-69585135 (-) // 77.9 // qB3.3		Q05CI6///Q3TKB8///Q3TL67///Q3TU38///Q6PD33	cadherin 11 pseudogene
1430047_at	Ankrd32	105377		0005634 // nucleus // inferred from direct assay///0005813 // centrosome // inferred from direct assay	0005515 // protein binding // inferred from physical interaction	chr13:77105564-77135468 (-) // 94.88 // qC1	NP_598832	Q8R3P9///Q8C211	ankyrin repeat domain 32
1430048_at	7630402I04Rik	77122				chr7:27819760-27820963 (+) // 41.58 // qA3			RIKEN cDNA 7630402I04 gene
1430216_at	Zfp292	30046	0006351 // transcription, DNA-dependent // inferred from electronic annotation///0006355 // regulation of transcription, DNA-dependent // inferred from electronic annotation///0045944 // positive regulation of transcription from RNA polymerase II promoter // not recorded	0005622 // intracellular // inferred from electronic annotation///0005634 // nucleus // not recorded	0001077 // RNA polymerase II core promoter proximal region sequence-specific DNA binding transcription factor activity involved in positive regulation of transcription // not recorded///0003676 // nucleic acid binding // inferred from electronic annotation///0003677 // DNA binding // not recorded///0008270 // zinc ion binding // inferred from electronic annotation///0046872 // metal ion binding /…	chr4:34811515-34882949 (-) // 97.97 // qA5	NP_038917	Q9Z2U2///Q8BRW5///Q8CHF2	zinc finger protein 292
1430561_at	Dnajb14	70604	0006457 // protein folding // inferred from electronic annotation	0016020 // membrane // inferred from electronic annotation///0016021 // integral to membrane // inferred from electronic annotation	0031072 // heat shock protein binding // inferred from electronic annotation///0051082 // unfolded protein binding // inferred from electronic annotation	chr3:137867784-137908931 (+) // 94.88 // qG3	NP_001028327	Q149L6	DnaJ (Hsp40) homolog, subfamily B, member 14
1430568_at	Zc3h13	67302			0003676 // nucleic acid binding // inferred from electronic annotation///0005515 // protein binding // inferred from electronic annotation///0008270 // zinc ion binding // inferred from electronic annotation///0046872 // metal ion binding // inferred from electronic annotation	chr14:75284372-75327915 (+) // 85.13 // qD3	NP_080359	B9EHN9///E9Q784///Q8BHW0///Q8CIK5///Q9CT50///Q9CXN5	zinc finger CCCH type containing 13
1430697_at	Ammecr1	56068				chrX:142853385-142854906 (-) // 87.58 // qF2	NP_062369	Q9JHT5///Q8K2F2	Alport syndrome, mental retardation, midface hypoplasia and elliptocytosis chromosomal region gene 1
1431035_at	Daam1	208846	0016043 // cellular component organization // inferred from electronic annotation///0030036 // actin cytoskeleton organization // inferred from electronic annotation	0001725 // stress fiber // inferred from direct assay///0001725 // stress fiber // not recorded///0005737 // cytoplasm // not recorded///0005886 // plasma membrane // not recorded	0003779 // actin binding // inferred from electronic annotation///0005488 // binding // inferred from electronic annotation///0005515 // protein binding // inferred from physical interaction///0017048 // Rho GTPase binding // inferred from electronic annotation///0042802 // identical protein binding // not recorded	chr12:71952046-71990311 (+) // 91.32 // qC3	NP_080378///NP_766052	Q8BPM0///Q6ZQ74///Q8BTF1	dishevelled associated activator of morphogenesis 1
1431047_at	Chd6	71389		0005634 // nucleus // inferred from electronic annotation	0003676 // nucleic acid binding // inferred from electronic annotation///0003677 // DNA binding // inferred from electronic annotation///0003682 // chromatin binding // inferred from electronic annotation///0004386 // helicase activity // inferred from electronic annotation///0005515 // protein binding // inferred from electronic annotation///0005524 // ATP binding // inferred from electronic ann…	chr2:160983183-161109075 (-) // 99.67 // qH2	NP_775544	Q8BJ75///Q3UQS6///B9EKA7///A3KFM8///A3KFM7///Q3TSG0///Q80YD0///Q6PBA0///Q80TE9///Q8BIE8///Q8R2S5	chromodomain helicase DNA binding protein 6
1431098_at	Clip1	56430	0001578 // microtubule bundle formation // not recorded///0006810 // transport // inferred from electronic annotation///0031116 // positive regulation of microtubule polymerization // not recorded	0001726 // ruffle // inferred from electronic annotation///0005737 // cytoplasm // not recorded///0005813 // centrosome // not recorded///0005856 // cytoskeleton // inferred from electronic annotation///0005874 // microtubule // inferred from direct assay///0005881 // cytoplasmic microtubule // inferred from direct assay///0005882 // intermediate filament // not recorded///0015630 // microtubule …	0003676 // nucleic acid binding // inferred from electronic annotation///0005515 // protein binding // inferred from physical interaction///0008017 // microtubule binding // inferred from direct assay///0008017 // microtubule binding // not recorded///0008270 // zinc ion binding // not recorded///0015631 // tubulin binding // not recorded///0046872 // metal ion binding // inferred from electronic…	chr5:123617655-123656087 (-) // 93.04 // qF	NP_062739	Q8C0S5///Q922J3///F6RAY2///F8WIA1///D3Z2Z1	CAP-GLY domain containing linker protein 1
1431403_a_at	Map7d2	78283				chrX:159459124-159486623 (+) // 99.63 // qF4	NP_001074593	A2AG50///A2AG51///Q3TS73///Q8C0A6	MAP7 domain containing 2
1431440_at	Pole2	18974	0006260 // DNA replication // inferred from electronic annotation///0006261 // DNA-dependent DNA replication // inferred from electronic annotation	0005634 // nucleus // not recorded///0008622 // epsilon DNA polymerase complex // not recorded///0043231 // intracellular membrane-bounded organelle // not recorded	0003677 // DNA binding // inferred from electronic annotation///0003887 // DNA-directed DNA polymerase activity // inferred from electronic annotation///0016740 // transferase activity // inferred from electronic annotation///0016779 // nucleotidyltransferase activity // inferred from electronic annotation	chr12:69211102-69213042 (-) // 56.54 // qC2	NP_035263	O54956///Q3TA87	polymerase (DNA directed), epsilon 2 (p59 subunit)
1431899_at	Nkx6-3	74561	0001709 // cell fate determination // inferred from mutant phenotype///0002067 // glandular epithelial cell differentiation // inferred from mutant phenotype///0006351 // transcription, DNA-dependent // inferred from electronic annotation///0006355 // regulation of transcription, DNA-dependent // inferred from electronic annotation///0030857 // negative regulation of epithelial cell differentiati…	0005634 // nucleus // inferred from electronic annotation	0000976 // transcription regulatory region sequence-specific DNA binding // inferred from electronic annotation///0003677 // DNA binding // inferred from electronic annotation///0003700 // sequence-specific DNA binding transcription factor activity // inferred from electronic annotation///0043565 // sequence-specific DNA binding // inferred from electronic annotation	chr8:23153270-23158638 (+) // 94.81 // qA2	NP_083278	Q3UHX8///B2RU70	NK6 homeobox 3
1432216_s_at	Mpp7	75739	0031334 // positive regulation of protein complex assembly // not recorded///0070830 // tight junction assembly // not recorded///0071896 // protein localization to adherens junction // not recorded	0005912 // adherens junction // not recorded///0005923 // tight junction // not recorded///0016020 // membrane // inferred from electronic annotation///0030054 // cell junction // inferred from electronic annotation///0097025 // MPP7-DLG1-LIN7 complex // not recorded	0005515 // protein binding // inferred from electronic annotation///0019904 // protein domain specific binding // not recorded///0032947 // protein complex scaffold // not recorded///0046982 // protein heterodimerization activity // not recorded	chr18:7403327-7626825 (-) // 94.57 // qA1	NP_001074756///NP_001155092	Q8BVD5///Q810P7///G5E8S8///Q3TNR8///Q8BKU0	membrane protein, palmitoylated 7 (MAGUK p55 subfamily member 7)
1434374_at	Fam168a	319604				chr7:100706662-100841658 (+) // 90.71 // qE2	NP_848879	Q68FE1///Q8BGZ2	family with sequence similarity 168, member A
1434405_at	Fnip1	216742	0000122 // negative regulation of transcription from RNA polymerase II promoter // not recorded///0001932 // regulation of protein phosphorylation // not recorded///0001934 // positive regulation of protein phosphorylation // not recorded///0002327 // immature B cell differentiation // inferred from mutant phenotype///0002904 // positive regulation of B cell apoptotic process // inferred from gen…	0005737 // cytoplasm // inferred from direct assay///0005737 // cytoplasm // not recorded	0005085 // guanyl-nucleotide exchange factor activity // not recorded///0005515 // protein binding // inferred from electronic annotation///0005515 // protein binding // inferred from physical interaction	chr11:54516173-54518236 (+) // 93.6 // qB1.3	NP_776114	Q68FD7	folliculin interacting protein 1
1434430_s_at	Adora2b	11541	0001973 // adenosine receptor signaling pathway // inferred from electronic annotation///0002882 // positive regulation of chronic inflammatory response to non-antigenic stimulus // inferred from mutant phenotype///0007165 // signal transduction // inferred from electronic annotation///0007186 // G-protein coupled receptor signaling pathway // inferred from electronic annotation///0007189 // aden…	0005886 // plasma membrane // inferred from direct assay///0005886 // plasma membrane // not recorded///0009986 // cell surface // not recorded///0016020 // membrane // inferred from electronic annotation///0016021 // integral to membrane // inferred from electronic annotation	0001609 // G-protein coupled adenosine receptor activity // not recorded///0004871 // signal transducer activity // inferred from electronic annotation///0004930 // G-protein coupled receptor activity // inferred from mutant phenotype	chr11:62265913-62266455 (+) // 97.6 // qB2	NP_031439	Q60614///Q8BK41	adenosine A2b receptor
1434480_at	Pdpr	319518	0006546 // glycine catabolic process // inferred from electronic annotation///0055114 // oxidation-reduction process // inferred from electronic annotation	0005737 // cytoplasm // inferred from electronic annotation///0005739 // mitochondrion // inferred from direct assay///0005759 // mitochondrial matrix // inferred from electronic annotation	0004047 // aminomethyltransferase activity // inferred from electronic annotation///0016491 // oxidoreductase activity // inferred from electronic annotation	chr8:111135666-111139779 (+) // 90.56 // qE1	NP_938050	Q7TSQ8///D3Z443	pyruvate dehydrogenase phosphatase regulatory subunit
1435163_at	Zfp871	208292	0006355 // regulation of transcription, DNA-dependent // inferred from electronic annotation	0005622 // intracellular // inferred from electronic annotation	0003676 // nucleic acid binding // inferred from electronic annotation///0008270 // zinc ion binding // inferred from electronic annotation///0046872 // metal ion binding // inferred from electronic annotation	chr17:32772943-32774155 (-) // 86.33 // qB1	NP_766046	Q8BIC1///Q80XN4///G5E905///Q80T67	zinc finger protein 871
1435520_at	Msi2	76626	0048864 // stem cell development // inferred from mutant phenotype	0005737 // cytoplasm // inferred from direct assay///0005844 // polysome // inferred from direct assay	0000166 // nucleotide binding // inferred from electronic annotation///0003676 // nucleic acid binding // inferred from electronic annotation///0003723 // RNA binding // inferred from electronic annotation///0003727 // single-stranded RNA binding // inferred from direct assay///0008266 // poly(U) RNA binding // inferred from direct assay	chr11:88341686-88343388 (-) // 88.82 // qC	NP_001188270///NP_473384	Q920Q6///Q2M2Q8///B1AT10///Q32LZ4///Q3T9Z8///Q3TE41///Q3UWR6	musashi RNA-binding protein 2
1435521_at	Msi2	76626	0048864 // stem cell development // inferred from mutant phenotype	0005737 // cytoplasm // inferred from direct assay///0005844 // polysome // inferred from direct assay	0000166 // nucleotide binding // inferred from electronic annotation///0003676 // nucleic acid binding // inferred from electronic annotation///0003723 // RNA binding // inferred from electronic annotation///0003727 // single-stranded RNA binding // inferred from direct assay///0008266 // poly(U) RNA binding // inferred from direct assay	chr11:88341686-88343388 (-) // 88.82 // qC	NP_001188270///NP_473384	Q920Q6///Q3UWR6///Q2M2Q8///B1AT10///Q32LZ4///Q3T9Z8///Q3TE41	musashi RNA-binding protein 2
1436229_at	Fam126b	213056		0005622 // intracellular // not recorded		chr1:58526161-58527086 (-) // 89.37 // qC1.3	NP_766101	Q8C729///E0CZ67	family with sequence similarity 126, member B
1436311_at	Gemin5	216766	0006397 // mRNA processing // inferred from electronic annotation///0008380 // RNA splicing // inferred from electronic annotation	0005634 // nucleus // not recorded///0005654 // nucleoplasm // not recorded///0005681 // spliceosomal complex // inferred from electronic annotation///0005737 // cytoplasm // not recorded///0016604 // nuclear body // not recorded	0003723 // RNA binding // inferred from electronic annotation///0005515 // protein binding // inferred from electronic annotation///0017069 // snRNA binding // not recorded	chr11:58120567-58147890 (-) // 99.55 // qB1.3	NP_001160141///NP_001160142///NP_001160143///NP_766146	Q8BX17///B2RQ83///B7ZN04///E9PUU4///A2AFQ9///Q3TR97///Q6KAS0	gem (nuclear organelle) associated protein 5
1436892_at	Spred2	114716	0000188 // inactivation of MAPK activity // inferred from mutant phenotype///0007275 // multicellular organismal development // inferred from electronic annotation///0009966 // regulation of signal transduction // inferred from electronic annotation///0010801 // negative regulation of peptidyl-threonine phosphorylation // inferred from direct assay///0010801 // negative regulation of peptidyl-thr…	0005737 // cytoplasm // inferred from electronic annotation///0005886 // plasma membrane // inferred from direct assay///0016020 // membrane // inferred from electronic annotation///0030658 // transport vesicle membrane // inferred from electronic annotation///0031410 // cytoplasmic vesicle // inferred from direct assay	0005173 // stem cell factor receptor binding // inferred from physical interaction///0005515 // protein binding // inferred from physical interaction///0019901 // protein kinase binding // inferred from physical interaction///0019901 // protein kinase binding // not recorded///0030291 // protein serine/threonine kinase inhibitor activity // inferred from direct assay	chr11:20022075-20023013 (+) // 91.77 // qA3.1	NP_277058	Q924S7///Q5SRF8///Q8K2N1	sprouty-related, EVH1 domain containing 2
1436904_at	Med13	327987	0006351 // transcription, DNA-dependent // inferred from electronic annotation///0006355 // regulation of transcription, DNA-dependent // inferred from electronic annotation///0006357 // regulation of transcription from RNA polymerase II promoter // inferred from electronic annotation///0006367 // transcription initiation from RNA polymerase II promoter // not recorded///0030518 // intracellular …	0005634 // nucleus // not recorded///0005654 // nucleoplasm // traceable author statement///0016592 // mediator complex // inferred from direct assay///0016592 // mediator complex // not recorded	0001104 // RNA polymerase II transcription cofactor activity // not recorded///0003712 // transcription cofactor activity // not recorded///0003713 // transcription coactivator activity // not recorded///0004872 // receptor activity // not recorded///0046966 // thyroid hormone receptor binding // not recorded	chr11:86319450-86327875 (-) // 99.54 // qC	NP_001074400	Q5SWW4	mediator complex subunit 13
1437096_at	Ttc29	73301			0005515 // protein binding // inferred from electronic annotation	chr8:78393730-78394325 (+) // 97.49 // qC1	NP_898919	Q80VM3///E9QLU4	tetratricopeptide repeat domain 29
1437104_at	Arfgef1	211673	0006810 // transport // inferred from electronic annotation///0007030 // Golgi organization // not recorded///0010256 // endomembrane system organization // not recorded///0015031 // protein transport // inferred from electronic annotation///0016192 // vesicle-mediated transport // not recorded///0030837 // negative regulation of actin filament polymerization // not recorded///0032012 // regulati…	0000139 // Golgi membrane // not recorded///0005622 // intracellular // inferred from electronic annotation///0005634 // nucleus // not recorded///0005730 // nucleolus // inferred from sequence or structural similarity///0005730 // nucleolus // inferred from electronic annotation///0005737 // cytoplasm // not recorded///0005794 // Golgi apparatus // not recorded///0005802 // trans-Golgi network /…	0005085 // guanyl-nucleotide exchange factor activity // not recorded///0005086 // ARF guanyl-nucleotide exchange factor activity // not recorded///0005488 // binding // inferred from electronic annotation///0005515 // protein binding // inferred from electronic annotation///0017022 // myosin binding // not recorded///0034237 // protein kinase A regulatory subunit binding // not recorded	chr1:10180915-10189643 (-) // 93.54 // qA2	NP_001095900	D3YYK9///G3X9K3///Q8R3I7	ADP-ribosylation factor guanine nucleotide-exchange factor 1(brefeldin A-inhibited)
1437106_at	Kdm5a	214899	0006351 // transcription, DNA-dependent // inferred from electronic annotation///0006355 // regulation of transcription, DNA-dependent // inferred from electronic annotation///0007275 // multicellular organismal development // inferred from electronic annotation///0016568 // chromatin modification // inferred from electronic annotation///0045893 // positive regulation of transcription, DNA-depend…	0005622 // intracellular // inferred from electronic annotation///0005634 // nucleus // not recorded///0005730 // nucleolus // inferred from electronic annotation///0005737 // cytoplasm // not recorded///0019907 // cyclin-dependent protein kinase activating kinase holoenzyme complex // not recorded	0003677 // DNA binding // inferred from electronic annotation///0003682 // chromatin binding // inferred from direct assay///0005515 // protein binding // inferred from physical interaction///0008270 // zinc ion binding // inferred from electronic annotation///0016491 // oxidoreductase activity // inferred from electronic annotation///0016702 // oxidoreductase activity, acting on single donors wi…	chr6:120429786-120442711 (+) // 86.0 // qF1	NP_666109	Q3UXZ9///E9Q8F1///Q3U4V8///Q3UZ11///Q3V3E9///Q3UT97///Q921T5	lysine (K)-specific demethylase 5A
1437118_at	Usp7	252870	0006281 // DNA repair // inferred from electronic annotation///0006283 // transcription-coupled nucleotide-excision repair // not recorded///0006508 // proteolysis // inferred from electronic annotation///0006511 // ubiquitin-dependent protein catabolic process // inferred from electronic annotation///0006917 // induction of apoptosis // not recorded///0006974 // response to DNA damage stimulus /…	0005634 // nucleus // inferred from direct assay///0005634 // nucleus // not recorded///0005737 // cytoplasm // inferred from direct assay///0005829 // cytosol // not recorded///0016605 // PML body // inferred from electronic annotation	0002039 // p53 binding // not recorded///0004197 // cysteine-type endopeptidase activity // inferred from mutant phenotype///0004197 // cysteine-type endopeptidase activity // not recorded///0004221 // ubiquitin thiolesterase activity // inferred from direct assay///0004221 // ubiquitin thiolesterase activity // not recorded///0004843 // ubiquitin-specific protease activity // inferred from direc…	chr16:8704938-8716584 (-) // 95.92 // qA1	NP_001003918	Q6A4J8///F8VPX1///E0CY04///E9PXY8///Q3THF6	ubiquitin specific peptidase 7
1437207_at	Rnf170	77733	0016567 // protein ubiquitination // inferred from electronic annotation	0005783 // endoplasmic reticulum // inferred from electronic annotation///0005789 // endoplasmic reticulum membrane // inferred from electronic annotation///0016020 // membrane // inferred from electronic annotation///0016021 // integral to membrane // inferred from electronic annotation	0005515 // protein binding // inferred from electronic annotation///0008270 // zinc ion binding // inferred from electronic annotation///0016874 // ligase activity // inferred from electronic annotation///0046872 // metal ion binding // inferred from electronic annotation	chr7:26073421-26074558 (+) // 70.5 // qA3///chr8:26141567-26142681 (+) // 70.84 // qA2	NP_084241	Q8CBG9///D3Z0A0	ring finger protein 170
1437224_at	Rtn4	68585	0001525 // angiogenesis // inferred from mutant phenotype///0007399 // nervous system development // inferred from direct assay///0007413 // axonal fasciculation // inferred from mutant phenotype///0007413 // axonal fasciculation // not recorded///0007568 // aging // inferred from electronic annotation///0010977 // negative regulation of neuron projection development // not recorded///0014823 // …	0005635 // nuclear envelope // not recorded///0005635 // nuclear envelope // inferred from sequence or structural similarity///0005737 // cytoplasm // not recorded///0005783 // endoplasmic reticulum // inferred from direct assay///0005783 // endoplasmic reticulum // not recorded///0005789 // endoplasmic reticulum membrane // inferred from electronic annotation///0005886 // plasma membrane // not …	0005515 // protein binding // inferred from physical interaction///0032403 // protein complex binding // not recorded	chr11:29706472-29707264 (+) // 98.75 // qA3.3	NP_077188///NP_918940///NP_918941///NP_918942///NP_918943	Q99P72///Q78NS1///Q8BH78///Q8BHF5///Q8K3G7	reticulon 4
1437244_at	Gas2l3	237436	0000226 // microtubule cytoskeleton organization // not recorded///0007050 // cell cycle arrest // inferred from electronic annotation///0030036 // actin cytoskeleton organization // not recorded	0005737 // cytoplasm // inferred from electronic annotation///0005856 // cytoskeleton // inferred from electronic annotation///0005874 // microtubule // inferred from electronic annotation///0015629 // actin cytoskeleton // not recorded///0015630 // microtubule cytoskeleton // not recorded	0003779 // actin binding // not recorded///0005515 // protein binding // inferred from electronic annotation///0008017 // microtubule binding // not recorded	chr10:89412458-89413167 (-) // 90.13 // qC2	NP_001028503///NP_001073345	Q3UWW6///Q3TPC3	growth arrest-specific 2 like 3
1437248_at	2700049A03Rik	76967	0007224 // smoothened signaling pathway // inferred from mutant phenotype///0030030 // cell projection organization // inferred from electronic annotation///0060271 // cilium morphogenesis // inferred from mutant phenotype	0005737 // cytoplasm // inferred from electronic annotation///0005813 // centrosome // not recorded///0005815 // microtubule organizing center // inferred from electronic annotation///0005856 // cytoskeleton // inferred from electronic annotation		chr12:71137179-71158867 (+) // 95.87 // qC2	NP_001156850///NP_084094	E9PV87///E9Q0E2///Q8C9T9///Q9CZN0///Q6A042///Q811E6	RIKEN cDNA 2700049A03 gene
1437305_at	Zfp770	228491	0006351 // transcription, DNA-dependent // inferred from electronic annotation///0006355 // regulation of transcription, DNA-dependent // inferred from electronic annotation///0006357 // regulation of transcription from RNA polymerase II promoter // ---///0006366 // transcription from RNA polymerase II promoter // ---	0005622 // intracellular // inferred from electronic annotation///0005634 // nucleus // not recorded	0000981 // sequence-specific DNA binding RNA polymerase II transcription factor activity // not recorded///0003676 // nucleic acid binding // inferred from electronic annotation///0003677 // DNA binding // inferred from electronic annotation///0003700 // sequence-specific DNA binding transcription factor activity // inferred from electronic annotation///0008270 // zinc ion binding // inferred fro…	chr2:114196227-114201468 (-) // 99.15 // qE4	NP_780675	Q8BIQ8///B2RPX9	zinc finger protein 770
1437372_at	Cpsf6	432508	0006378 // mRNA polyadenylation // not recorded///0006397 // mRNA processing // not recorded///0051262 // protein tetramerization // not recorded	0005634 // nucleus // not recorded///0005849 // mRNA cleavage factor complex // not recorded///0030529 // ribonucleoprotein complex // not recorded///0042382 // paraspeckles // not recorded	0000166 // nucleotide binding // inferred from electronic annotation///0003676 // nucleic acid binding // inferred from electronic annotation///0003723 // RNA binding // not recorded///0003729 // mRNA binding // not recorded	chr10:117354817-117355706 (-) // 96.12 // qD2	NP_001013409	Q6NVF9	cleavage and polyadenylation specific factor 6
1437581_at	Zfp800	627049	0006351 // transcription, DNA-dependent // inferred from electronic annotation///0006355 // regulation of transcription, DNA-dependent // inferred from electronic annotation	0005622 // intracellular // inferred from electronic annotation///0005634 // nucleus // inferred from electronic annotation	0003676 // nucleic acid binding // inferred from electronic annotation///0003677 // DNA binding // inferred from electronic annotation///0008270 // zinc ion binding // inferred from electronic annotation///0046872 // metal ion binding // inferred from electronic annotation	chr6:28243636-28244198 (-) // 98.24 // qA3.2	NP_001075147	Q0VEE6///B7ZMR9///D3YV79///D3YZL3	zinc finger protein 800
1437657_at	Scaper	244891		0005622 // intracellular // inferred from electronic annotation	0003676 // nucleic acid binding // inferred from electronic annotation///0008270 // zinc ion binding // inferred from electronic annotation	chr9:55807646-55874756 (-) // 98.26 // qB	NP_001074810	Q8C0H1///Q8BX16///Q8BKW5///B2RXS3///F8VQ70///Q80VY7///Q501L8///Q69ZJ3///Q8BIZ8///Q8C1F7	S phase cyclin A-associated protein in the ER
1437694_at
1438130_at	Taf15	70439		0005634 // nucleus // not recorded///0005737 // cytoplasm // not recorded	0000166 // nucleotide binding // inferred from electronic annotation///0003676 // nucleic acid binding // inferred from electronic annotation///0008270 // zinc ion binding // inferred from electronic annotation	chr11:83499006-83499666 (+) // 50.59 // qC	NP_081703	Q3TLE4///Q8BQ46	TAF15 RNA polymerase II, TATA box binding protein (TBP)-associated factor
1438268_at	Rc3h2	319817		0000932 // cytoplasmic mRNA processing body // inferred from electronic annotation///0005737 // cytoplasm // inferred from electronic annotation///0009986 // cell surface // not recorded///0012505 // endomembrane system // inferred from electronic annotation///0016020 // membrane // not recorded///0048471 // perinuclear region of cytoplasm // inferred from electronic annotation	0003676 // nucleic acid binding // inferred from electronic annotation///0003677 // DNA binding // not recorded///0003723 // RNA binding // inferred from electronic annotation///0005515 // protein binding // inferred from electronic annotation///0008270 // zinc ion binding // inferred from electronic annotation///0046872 // metal ion binding // inferred from electronic annotation	chr2:37375057-37377702 (-) // 83.8 // qB	NP_001094061	Q148V5///Q148V4///P0C090///A2AVP4	ring finger and CCCH-type zinc finger domains 2
1438433_at	Whamm	434204	0006461 // protein complex assembly // inferred from electronic annotation///0008154 // actin polymerization or depolymerization // inferred from electronic annotation	0005737 // cytoplasm // not recorded///0005793 // endoplasmic reticulum-Golgi intermediate compartment // inferred from electronic annotation///0005794 // Golgi apparatus // inferred from electronic annotation///0015629 // actin cytoskeleton // inferred from electronic annotation///0016020 // membrane // inferred from electronic annotation///0030659 // cytoplasmic vesicle membrane // inferred fro…	0003779 // actin binding // inferred from electronic annotation///0005083 // small GTPase regulator activity // inferred from electronic annotation///0005515 // protein binding // inferred from electronic annotation	chr7:81571257-81593942 (+) // 96.87 // qD3	NP_001004185	Q571B6	WAS protein homolog associated with actin, golgi membranes and microtubules
1438471_at						chr17:12970043-12970820 (-) // 88.96 // qA1
1438515_at	Zfp207	22680		0005634 // nucleus // inferred from direct assay///0005634 // nucleus // not recorded	0008201 // heparin binding // inferred from direct assay///0046872 // metal ion binding // inferred from electronic annotation	chr11:80400959-80401902 (+) // 72.0 // qB5	NP_001123641///NP_001123642///NP_001123643///NP_035881	Q99LA2///Q9JMD0///Q9Z326	zinc finger protein 207
1438575_a_at	2900056M20Rik	72997				chr2:62264323-62264572 (+) // 37.71 // qC1.3			RIKEN cDNA 2900056M20 gene
1438663_at	Prrc2c	226562			0008022 // protein C-terminus binding // not recorded	chr1:162671784-162692442 (-) // 95.81 // qH2.1	NP_001074759	Q3TLH4	proline-rich coiled-coil 2C
1438719_at	Map3k2	26405	0000165 // MAPK cascade // not recorded///0000186 // activation of MAPKK activity // not recorded///0006468 // protein phosphorylation // not recorded///0016310 // phosphorylation // inferred from electronic annotation///0045893 // positive regulation of transcription, DNA-dependent // not recorded///0071260 // cellular response to mechanical stimulus // inferred from electronic annotation	0005634 // nucleus // not recorded///0005737 // cytoplasm // inferred from electronic annotation///0005829 // cytosol // not recorded	0000166 // nucleotide binding // inferred from electronic annotation///0004672 // protein kinase activity // not recorded///0004674 // protein serine/threonine kinase activity // inferred from electronic annotation///0004709 // MAP kinase kinase kinase activity // not recorded///0004713 // protein tyrosine kinase activity // inferred from electronic annotation///0005515 // protein binding // infe…	chr18:32231771-32233372 (+) // 87.96 // qB1	NP_036076	G5E8L8///Q61083	mitogen-activated protein kinase kinase kinase 2
1438798_at	4931406P16Rik	233103				chr7:34284993-34305512 (-) // 94.57 // qB1	NP_766329	Q8C5X1///Q3UYG5///Q3TDH2///Q6PAL5///Q6ZQD1	RIKEN cDNA 4931406P16 gene
1438833_at	Casc5	76464	0007049 // cell cycle // inferred from electronic annotation///0007059 // chromosome segregation // inferred from electronic annotation///0007067 // mitosis // inferred from electronic annotation///0008608 // attachment of spindle microtubules to kinetochore // not recorded///0010923 // negative regulation of phosphatase activity // not recorded///0034501 // protein localization to kinetochore //…	0000775 // chromosome, centromeric region // inferred from electronic annotation///0000776 // kinetochore // inferred from electronic annotation///0000777 // condensed chromosome kinetochore // inferred from electronic annotation///0001669 // acrosomal vesicle // not recorded///0005634 // nucleus // not recorded///0005694 // chromosome // inferred from electronic annotation	0005515 // protein binding // inferred from electronic annotation	chr2:119068667-119069339 (+) // 99.4 // qE5	NP_083893	Q66JQ7///A3KGI3///A3KGI5///Q9CYF0///A3KGI6	cancer susceptibility candidate 5
1439095_at	Srsf11	69207		0005634 // nucleus // not recorded	0000166 // nucleotide binding // inferred from electronic annotation///0003676 // nucleic acid binding // inferred from electronic annotation	chr3:158024733-158025567 (-) // 98.46 // qH4	NP_001087221///NP_001087222///NP_081265	Q8BYD3///B7ZNC5///Q3TR16///Q3UIX4///Q3URV9///Q3UUW4///Q6NSR2///Q8BV04///Q8C0Z3///Q8CFF2///Q8CGI3///Q9CT17	serine/arginine-rich splicing factor 11
1439107_a_at	Kmt2e	69188	0002446 // neutrophil mediated immunity // inferred from mutant phenotype///0006306 // DNA methylation // inferred from mutant phenotype///0006351 // transcription, DNA-dependent // inferred from electronic annotation///0006355 // regulation of transcription, DNA-dependent // inferred from electronic annotation///0007049 // cell cycle // inferred from electronic annotation///0007050 // cell cycle…	0005634 // nucleus // inferred from electronic annotation///0016607 // nuclear speck // inferred from electronic annotation///0070688 // MLL5-L complex // not recorded	0003713 // transcription coactivator activity // not recorded///0005515 // protein binding // inferred from electronic annotation///0008168 // methyltransferase activity // inferred from electronic annotation///0008270 // zinc ion binding // inferred from electronic annotation///0016740 // transferase activity // inferred from electronic annotation///0018024 // histone-lysine N-methyltransferase …	chr5:23486322-23496194 (+) // 98.19 // qA3	NP_081260	Q3UG20	lysine (K)-specific methyltransferase 2E
1439158_at	Tlk1	228012	0001672 // regulation of chromatin assembly or disassembly // not recorded///0006468 // protein phosphorylation // inferred from electronic annotation///0006468 // protein phosphorylation // not recorded///0006886 // intracellular protein transport // not recorded///0006974 // response to DNA damage stimulus // inferred from electronic annotation///0007049 // cell cycle // inferred from electroni…	0005634 // nucleus // not recorded	0000166 // nucleotide binding // inferred from electronic annotation///0004672 // protein kinase activity // inferred from electronic annotation///0004674 // protein serine/threonine kinase activity // not recorded///0004713 // protein tyrosine kinase activity // inferred from electronic annotation///0005524 // ATP binding // not recorded///0016301 // kinase activity // inferred from electronic a…	chr2:70721906-70786997 (-) // 95.98 // qC2	NP_766252	Q8C0V0///Q6A0C1///A0PJK0	tousled-like kinase 1
1439477_at	5430406J06Rik	73848				chr11:51993566-51994493 (-) // 72.66 // qB1.3			RIKEN cDNA 5430406J06 gene
1439555_at	Rlf	109263	0015074 // DNA integration // not recorded///0051276 // chromosome organization // not recorded	0005622 // intracellular // inferred from electronic annotation	0003676 // nucleic acid binding // inferred from electronic annotation///0005515 // protein binding // inferred from electronic annotation///0008270 // zinc ion binding // inferred from electronic annotation///0046872 // metal ion binding // inferred from electronic annotation	chr4:121150350-121150970 (-) // 99.84 // qD2.2	NP_001074482	Q3V1H6///Q3TAD2///E9Q532///A2A7F4///A2A7F3///Q3TR19///Q8BVB9///Q922U7	rearranged L-myc fusion sequence
1439757_s_at	Epha4	13838	0006468 // protein phosphorylation // inferred from electronic annotation///0007155 // cell adhesion // inferred from electronic annotation///0007169 // transmembrane receptor protein tyrosine kinase signaling pathway // inferred from electronic annotation///0007275 // multicellular organismal development // inferred from electronic annotation///0007399 // nervous system development // inferred f…	0005737 // cytoplasm // not recorded///0005741 // mitochondrial outer membrane // not recorded///0005768 // endosome // inferred from electronic annotation///0005769 // early endosome // inferred from electronic annotation///0005783 // endoplasmic reticulum // not recorded///0005794 // Golgi apparatus // not recorded///0005886 // plasma membrane // not recorded///0005887 // integral to plasma mem…	0000166 // nucleotide binding // inferred from electronic annotation///0004672 // protein kinase activity // not recorded///0004713 // protein tyrosine kinase activity // inferred from electronic annotation///0004714 // transmembrane receptor protein tyrosine kinase activity // inferred from electronic annotation///0005003 // ephrin receptor activity // inferred from electronic annotation///00050…	chr1:77373612-77374892 (-) // 99.48 // qC4	NP_031962	Q8CCR7///Q03137///Q99KA8///Q3V1W9	Eph receptor A4
1439953_at	Pmm2	54128	0008152 // metabolic process // inferred from electronic annotation///0009298 // GDP-mannose biosynthetic process // inferred from electronic annotation///0019307 // mannose biosynthetic process // inferred from electronic annotation	0005737 // cytoplasm // inferred from direct assay///0043025 // neuronal cell body // inferred from direct assay	0003824 // catalytic activity // inferred from electronic annotation///0004615 // phosphomannomutase activity // inferred from electronic annotation///0016853 // isomerase activity // inferred from electronic annotation	chr16:8644471-8645016 (+) // 18.36 // qA1	NP_058577	Q9Z2M7///Q545N8///Q9D1M5	phosphomannomutase 2
1439966_x_at	Sfxn2	94279	0006810 // transport // inferred from electronic annotation///0006811 // ion transport // inferred from electronic annotation///0006812 // cation transport // inferred from electronic annotation///0055072 // iron ion homeostasis // inferred from electronic annotation///0055085 // transmembrane transport // inferred from electronic annotation	0005739 // mitochondrion // inferred from direct assay///0005739 // mitochondrion // not recorded///0005743 // mitochondrial inner membrane // inferred from direct assay///0016020 // membrane // inferred from electronic annotation///0016021 // integral to membrane // inferred from electronic annotation///0031966 // mitochondrial membrane // inferred from electronic annotation	0008324 // cation transmembrane transporter activity // inferred from electronic annotation		NP_444426	Q3UC14///Q925N2	sideroflexin 2
1439976_at	Alg11	207958	0009058 // biosynthetic process // inferred from electronic annotation	0005783 // endoplasmic reticulum // inferred from electronic annotation///0005789 // endoplasmic reticulum membrane // inferred from electronic annotation///0016020 // membrane // inferred from electronic annotation///0016021 // integral to membrane // inferred from electronic annotation	0004377 // GDP-Man:Man3GlcNAc2-PP-Dol alpha-1,2-mannosyltransferase activity // inferred from electronic annotation///0016740 // transferase activity // inferred from electronic annotation///0016757 // transferase activity, transferring glycosyl groups // inferred from electronic annotation	chr8:22065349-22068289 (+) // 91.51 // qA2	NP_001230090///NP_898965	Q3TZM9	asparagine-linked glycosylation 11 (alpha-1,2-mannosyltransferase)
1440146_at	Vps13a	271564	0006810 // transport // inferred from electronic annotation///0007399 // nervous system development // inferred from mutant phenotype///0007626 // locomotory behavior // inferred from mutant phenotype///0008104 // protein localization // inferred from electronic annotation///0015031 // protein transport // inferred from electronic annotation///0035176 // social behavior // inferred from mutant ph…	0031045 // dense core granule // inferred from direct assay	0005515 // protein binding // inferred from electronic annotation	chr19:16710855-16722523 (-) // 95.95 // qB	NP_766616	Q5H8C4///A1ILH6///A1ILI1///Q6P6M9///A1ILH9///A1ILI2///A1ILI5///Q8C9M0///Q8CDS8	vacuolar protein sorting 13A (yeast)
1440222_at	Sod1	20655	0000187 // activation of MAPK activity // inferred from direct assay///0000302 // response to reactive oxygen species // inferred from mutant phenotype///0000303 // response to superoxide // inferred from mutant phenotype///0000303 // response to superoxide // not recorded///0001541 // ovarian follicle development // inferred from mutant phenotype///0001819 // positive regulation of cytokine prod…	0005615 // extracellular space // inferred from direct assay///0005615 // extracellular space // not recorded///0005622 // intracellular // inferred from mutant phenotype///0005634 // nucleus // not recorded///0005737 // cytoplasm // not recorded///0005737 // cytoplasm // traceable author statement///0005739 // mitochondrion // inferred from direct assay///0005739 // mitochondrion // not recorded…	0004784 // superoxide dismutase activity // inferred from direct assay///0004784 // superoxide dismutase activity // inferred from mutant phenotype///0004784 // superoxide dismutase activity // not recorded///0004784 // superoxide dismutase activity // traceable author statement///0005507 // copper ion binding // not recorded///0005515 // protein binding // inferred from physical interaction///00…	chr16:90221350-90222107 (+) // 100.0 // qC3.3	NP_035564	P08228///Q8C355	superoxide dismutase 1, soluble
1440260_at	Ccdc58	381045		0005739 // mitochondrion // inferred from direct assay		chr16:36072092-36073223 (+) // 78.96 // qB3	NP_001152893///NP_001152894///NP_941047	Q8R3Q6	coiled-coil domain containing 58
1440755_at						chr11:101578888-101579322 (+) // 30.8 // qD
1440771_at	Zkscan1	74570	0006351 // transcription, DNA-dependent // inferred from electronic annotation///0006355 // regulation of transcription, DNA-dependent // inferred from electronic annotation///0016032 // viral reproduction // inferred from electronic annotation	0005622 // intracellular // inferred from electronic annotation///0005634 // nucleus // not recorded///0005739 // mitochondrion // not recorded	0003676 // nucleic acid binding // inferred from electronic annotation///0003677 // DNA binding // inferred from electronic annotation///0003700 // sequence-specific DNA binding transcription factor activity // inferred from electronic annotation///0046872 // metal ion binding // inferred from electronic annotation	chr5:138085762-138086011 (+) // 74.55 // qG2	NP_084145///NP_598667	Q8BGS3///Q8BUH6///Q8BZY7	zinc finger with KRAB and SCAN domains 1
1440924_at	Kif20b	240641	0006200 // ATP catabolic process // not recorded///0007018 // microtubule-based movement // inferred from electronic annotation///0007049 // cell cycle // inferred from electronic annotation///0007067 // mitosis // inferred from electronic annotation///0051301 // cell division // inferred from electronic annotation	0005634 // nucleus // inferred from electronic annotation///0005654 // nucleoplasm // not recorded///0005730 // nucleolus // not recorded///0005737 // cytoplasm // inferred from electronic annotation///0005813 // centrosome // not recorded///0005856 // cytoskeleton // inferred from electronic annotation///0005874 // microtubule // inferred from electronic annotation///0005875 // microtubule assoc…	0000166 // nucleotide binding // inferred from electronic annotation///0003777 // microtubule motor activity // inferred from electronic annotation///0005524 // ATP binding // inferred from electronic annotation///0008017 // microtubule binding // inferred from electronic annotation///0016887 // ATPase activity // not recorded///0050699 // WW domain binding // not recorded	chr19:34938468-34949895 (+) // 99.5 // qC1	NP_898867	Q80WE4///B7ZWN1	kinesin family member 20B
1441112_at	Zbed6	667118	0000122 // negative regulation of transcription from RNA polymerase II promoter // inferred from direct assay///0006351 // transcription, DNA-dependent // inferred from electronic annotation///0006355 // regulation of transcription, DNA-dependent // inferred from electronic annotation///0045892 // negative regulation of transcription, DNA-dependent // inferred from mutant phenotype	0005634 // nucleus // inferred from direct assay///0005730 // nucleolus // inferred from direct assay	0003676 // nucleic acid binding // inferred from electronic annotation///0003677 // DNA binding // inferred from electronic annotation///0046872 // metal ion binding // inferred from electronic annotation///0046983 // protein dimerization activity // inferred from electronic annotation	chr1:133652966-133653543 (-) // 99.65 // qE4	NP_001160024		zinc finger, BED domain containing 6
1441170_a_at	Dab2ip	69601	0000122 // negative regulation of transcription from RNA polymerase II promoter // not recorded///0000185 // activation of MAPKKK activity // not recorded///0001525 // angiogenesis // inferred from electronic annotation///0001933 // negative regulation of protein phosphorylation // inferred from mutant phenotype///0001933 // negative regulation of protein phosphorylation // not recorded///0006915…	0005622 // intracellular // inferred from mutant phenotype///0005737 // cytoplasm // not recorded///0005737 // cytoplasm // inferred from direct assay///0005886 // plasma membrane // inferred from direct assay///0005886 // plasma membrane // not recorded///0016020 // membrane // inferred from electronic annotation///0030139 // endocytic vesicle // not recorded///0030424 // axon // inferred from d…	0005096 // GTPase activator activity // inferred from electronic annotation///0005099 // Ras GTPase activator activity // not recorded///0005123 // death receptor binding // not recorded///0005515 // protein binding // inferred from physical interaction///0005543 // phospholipid binding // inferred from electronic annotation///0017124 // SH3 domain binding // not recorded///0019900 // kinase bind…	chr2:35661618-35710043 (+) // 99.74 // qB	NP_001001602///NP_001107596///NP_001107597	Q3UHC7///Q3U2G7///F6RK07///F6Y0W2///A2AUX5///D6RDE3///B7ZD29///A2AUX3///A2AUX4///Q52KF5	disabled 2 interacting protein
1441174_a_at	Lmln	239833	0006508 // proteolysis // inferred from electronic annotation///0007049 // cell cycle // inferred from electronic annotation///0007067 // mitosis // inferred from electronic annotation///0007155 // cell adhesion // inferred from electronic annotation///0051301 // cell division // inferred from electronic annotation	0005737 // cytoplasm // not recorded///0005811 // lipid particle // inferred from electronic annotation///0005925 // focal adhesion // not recorded///0016020 // membrane // inferred from electronic annotation	0004222 // metalloendopeptidase activity // inferred from electronic annotation///0008233 // peptidase activity // inferred from electronic annotation///0008237 // metallopeptidase activity // inferred from electronic annotation///0008270 // zinc ion binding // inferred from electronic annotation///0016787 // hydrolase activity // inferred from electronic annotation///0046872 // metal ion binding…	chr16:33124227-33125660 (+) // 64.45 // qB3	NP_766411	Q8BMN4	leishmanolysin-like (metallopeptidase M8 family)
1441295_at	Lman2l	214895	0015031 // protein transport // not recorded	0000139 // Golgi membrane // inferred from electronic annotation///0005783 // endoplasmic reticulum // inferred from electronic annotation///0005789 // endoplasmic reticulum membrane // not recorded///0005794 // Golgi apparatus // not recorded///0016020 // membrane // inferred from electronic annotation///0016021 // integral to membrane // inferred from electronic annotation	0030246 // carbohydrate binding // inferred from electronic annotation///0046872 // metal ion binding // inferred from electronic annotation	chr1:36422438-36422931 (-) // 72.01 // qB	NP_001013392	P59481///Q05CD1	lectin, mannose-binding 2-like
1441858_at
1442061_at	Btbd7	238386	0060693 // regulation of branching involved in salivary gland morphogenesis // inferred from mutant phenotype			chr12:102784084-102788362 (-) // 92.42 // qE	NP_766394	Q8CFE5	BTB (POZ) domain containing 7
1442141_at	BC028454	407833				chr9:96054349-96056246 (+) // 88.01 // qE3.3			cDNA sequence BC028454
1442142_at	2700050L05Rik	214764	0006351 // transcription, DNA-dependent // inferred from electronic annotation///0006355 // regulation of transcription, DNA-dependent // inferred from electronic annotation	0005634 // nucleus // inferred from electronic annotation		chr7:133637692-133650610 (+) // 98.73 // qF3	NP_835216	Q6GQV7///D3YZE7///E9Q9F9///Q8BHY4	RIKEN cDNA 2700050L05 gene
1442197_at						chr9:37497037-37497794 (+) // 10.21 // qA4
1442489_at	D1Ertd564e	52347				chr1:82880528-82881378 (+) // 84.78 // qC5			DNA segment, Chr 1, ERATO Doi 564, expressed
1442547_at						chr9:95899879-95900588 (+) // 48.4 // qE3.3
1442750_at	B3galnt2	97884	0006486 // protein glycosylation // inferred from electronic annotation///0019276 // UDP-N-acetylgalactosamine metabolic process // not recorded	0005794 // Golgi apparatus // inferred from electronic annotation///0016020 // membrane // inferred from electronic annotation///0016021 // integral to membrane // inferred from electronic annotation	0008376 // acetylgalactosaminyltransferase activity // not recorded///0008378 // galactosyltransferase activity // inferred from electronic annotation///0016740 // transferase activity // inferred from electronic annotation///0016757 // transferase activity, transferring glycosyl groups // inferred from electronic annotation	chr13:13971879-13972346 (+) // 71.69 // qA1	NP_848755	Q8BG28	UDP-GalNAc:betaGlcNAc beta 1,3-galactosaminyltransferase, polypeptide 2
1443381_at	Etv4	18612	0006351 // transcription, DNA-dependent // inferred from electronic annotation///0006355 // regulation of transcription, DNA-dependent // inferred from electronic annotation///0008045 // motor neuron axon guidance // inferred from mutant phenotype///0010628 // positive regulation of gene expression // inferred from direct assay///0033600 // negative regulation of mammary gland epithelial cell pro…	0005622 // intracellular // inferred from direct assay///0005634 // nucleus // inferred from electronic annotation///0005730 // nucleolus // not recorded	0003677 // DNA binding // inferred from direct assay///0003700 // sequence-specific DNA binding transcription factor activity // inferred from electronic annotation///0043565 // sequence-specific DNA binding // inferred from electronic annotation	chr11:101773258-101773867 (-) // 93.24 // qD	NP_032841	A6MDC6///Q3UMZ6	ets variant gene 4 (E1A enhancer binding protein, E1AF)
1443768_at	Rhoa	11848	0000902 // cell morphogenesis // inferred from genetic interaction///0006184 // GTP catabolic process // inferred from direct assay///0006184 // GTP catabolic process // not recorded///0006184 // GTP catabolic process // traceable author statement///0006357 // regulation of transcription from RNA polymerase II promoter // inferred from direct assay///0007010 // cytoskeleton organization // inferr…	0005622 // intracellular // inferred from electronic annotation///0005634 // nucleus // inferred from direct assay///0005737 // cytoplasm // not recorded///0005739 // mitochondrion // inferred from direct assay///0005829 // cytosol // inferred from direct assay///0005829 // cytosol // not recorded///0005829 // cytosol // traceable author statement///0005856 // cytoskeleton // inferred from electr…	0000166 // nucleotide binding // inferred from electronic annotation///0003924 // GTPase activity // inferred from direct assay///0003924 // GTPase activity // not recorded///0003924 // GTPase activity // traceable author statement///0005515 // protein binding // inferred from physical interaction///0005525 // GTP binding // not recorded///0017022 // myosin binding // not recorded///0019003 // GD…		NP_058082	Q9QUI0///Q3TN61///Q4VAE6	ras homolog gene family, member A
1444058_at	Dzip3	224170	0000209 // protein polyubiquitination // not recorded///0007010 // cytoskeleton organization // inferred from electronic annotation///0016567 // protein ubiquitination // inferred from electronic annotation	0005737 // cytoplasm // not recorded	0003723 // RNA binding // not recorded///0003779 // actin binding // inferred from electronic annotation///0004842 // ubiquitin-protein ligase activity // not recorded///0005515 // protein binding // inferred from electronic annotation///0008270 // zinc ion binding // inferred from electronic annotation///0016874 // ligase activity // inferred from electronic annotation///0019902 // phosphatase b…	chr16:48948404-48994142 (-) // 98.77 // qB5	NP_001103487///NP_081617	Q7TPV2///E9QNZ2	DAZ interacting protein 3, zinc finger
1444228_s_at	Herc2	15204	0006281 // DNA repair // not recorded///0006464 // cellular protein modification process // inferred from electronic annotation///0006974 // response to DNA damage stimulus // not recorded///0007283 // spermatogenesis // inferred from mutant phenotype///0016567 // protein ubiquitination // not recorded///0042787 // protein ubiquitination involved in ubiquitin-dependent protein catabolic process /…	0005622 // intracellular // inferred from electronic annotation///0005634 // nucleus // not recorded///0005737 // cytoplasm // not recorded///0005743 // mitochondrial inner membrane // inferred from direct assay///0005814 // centriole // inferred from electronic annotation///0005856 // cytoskeleton // inferred from electronic annotation	0004842 // ubiquitin-protein ligase activity // not recorded///0005515 // protein binding // inferred from electronic annotation///0008270 // zinc ion binding // inferred from electronic annotation///0016874 // ligase activity // inferred from electronic annotation///0020037 // heme binding // inferred from electronic annotation///0031625 // ubiquitin protein ligase binding // not recorded///0032…	chr7:56135283-56135681 (+) // 97.1 // qB5	NP_034548	Q4U2R1///C6EQH2	hect (homologous to the E6-AP (UBE3A) carboxyl terminus) domain and RCC1 (CHC1)-like domain (RLD) 2
1444279_at	Huwe1	59026	0000209 // protein polyubiquitination // not recorded///0006281 // DNA repair // inferred from electronic annotation///0006284 // base-excision repair // not recorded///0006513 // protein monoubiquitination // not recorded///0006974 // response to DNA damage stimulus // inferred from electronic annotation///0016567 // protein ubiquitination // inferred from electronic annotation///0016574 // hist…	0005634 // nucleus // not recorded///0005737 // cytoplasm // not recorded	0003677 // DNA binding // inferred from electronic annotation///0004842 // ubiquitin-protein ligase activity // not recorded///0016874 // ligase activity // inferred from electronic annotation	chrX:151863904-151872200 (+) // 99.53 // qF3	NP_067498	Q8C0G8///D6RDF2///Q3TNP1///Q7TMY8///Q3TL29///Q3TMX4///Q4JG03///Q8BKX3///Q9CU76	HECT, UBA and WWE domain containing 1
1444295_at	Neo1	18007	0006355 // regulation of transcription, DNA-dependent // inferred from direct assay///0007155 // cell adhesion // inferred from electronic annotation///0007520 // myoblast fusion // inferred from mutant phenotype///0055072 // iron ion homeostasis // not recorded	0005886 // plasma membrane // inferred from electronic annotation///0016020 // membrane // inferred from electronic annotation///0016021 // integral to membrane // inferred from electronic annotation	0004872 // receptor activity // inferred from physical interaction///0005515 // protein binding // inferred from physical interaction///0045296 // cadherin binding // inferred from direct assay	chr9:58907271-58908200 (-) // 99.57 // qB	NP_001036217///NP_032710	P97798///Q7TQG5	neogenin
1444330_at	D2Ertd173e	51864				chr2:174277261-174278473 (-) // 70.3 // qH4			DNA segment, Chr 2, ERATO Doi 173, expressed
1444559_at
1445995_at	Cdc25a	12530	0000082 // G1/S transition of mitotic cell cycle // not recorded///0000087 // M phase of mitotic cell cycle // inferred from electronic annotation///0006470 // protein dephosphorylation // inferred from electronic annotation///0007049 // cell cycle // inferred from electronic annotation///0007067 // mitosis // inferred from electronic annotation///0009314 // response to radiation // not recorded/…	0005622 // intracellular // inferred from electronic annotation///0005634 // nucleus // inferred from direct assay///0005634 // nucleus // not recorded///0005737 // cytoplasm // inferred from direct assay///0005737 // cytoplasm // not recorded	0004721 // phosphoprotein phosphatase activity // not recorded///0004725 // protein tyrosine phosphatase activity // inferred from electronic annotation///0016787 // hydrolase activity // inferred from electronic annotation///0019901 // protein kinase binding // not recorded	chr9:109890383-109891134 (+) // 38.55 // qF2	NP_031684	P48964///Q3UQK4///Q80VD9	cell division cycle 25A
1446146_at						chr11:102817002-102817678 (-) // 70.5 // qE1
1446512_at	Zc3h15	69082	0019221 // cytokine-mediated signaling pathway // inferred from direct assay	0005634 // nucleus // not recorded///0005730 // nucleolus // not recorded///0005737 // cytoplasm // not recorded	0046872 // metal ion binding // inferred from electronic annotation	chr2:83646801-83647455 (+) // 74.46 // qD	NP_081210	Q3TIV5	zinc finger CCCH-type containing 15
1446713_at						chr7:128456474-128457099 (-) // 100.0 // qF3
1447166_at						chr3:30697293-30697798 (-) // 92.53 // qA3
1447173_at						chr3:30678553-30679059 (-) // 27.27 // qA3
1447776_x_at	Rab6a	19346	0000042 // protein targeting to Golgi // not recorded///0006184 // GTP catabolic process // not recorded///0006810 // transport // inferred from electronic annotation///0006886 // intracellular protein transport // traceable author statement///0006913 // nucleocytoplasmic transport // inferred from electronic annotation///0007165 // signal transduction // inferred from electronic annotation///000…	0000139 // Golgi membrane // inferred from electronic annotation///0005622 // intracellular // inferred from electronic annotation///0005634 // nucleus // inferred from electronic annotation///0005737 // cytoplasm // inferred from electronic annotation///0005794 // Golgi apparatus // inferred from direct assay///0005794 // Golgi apparatus // not recorded///0005802 // trans-Golgi network // not re…	0000166 // nucleotide binding // inferred from electronic annotation///0001671 // ATPase activator activity // not recorded///0003924 // GTPase activity // not recorded///0005515 // protein binding // inferred from physical interaction///0005525 // GTP binding // not recorded///0019904 // protein domain specific binding // not recorded///0051117 // ATPase binding // not recorded	chr7:100639923-100640169 (+) // 88.19 // qE2	NP_001157135///NP_077249	P35279///Q3U4W5///D3YV69///Q0PD54	RAB6A, member RAS oncogene family
1452788_at	Ppp2r5e	26932	0007165 // signal transduction // inferred from electronic annotation	0000159 // protein phosphatase type 2A complex // inferred from electronic annotation///0005737 // cytoplasm // not recorded///0005737 // cytoplasm // traceable author statement///0043231 // intracellular membrane-bounded organelle // not recorded	0005488 // binding // inferred from electronic annotation///0005515 // protein binding // inferred from electronic annotation///0008601 // protein phosphatase type 2A regulator activity // inferred from electronic annotation	chr12:75449462-75596245 (-) // 96.77 // qC3	NP_036154	Q61151///Q3UZJ4///A0PJ98	protein phosphatase 2, regulatory subunit B (B56), epsilon isoform
1452814_at	Cpne3	70568	0006468 // protein phosphorylation // not recorded	0005829 // cytosol // not recorded	0004674 // protein serine/threonine kinase activity // not recorded///0005515 // protein binding // inferred from electronic annotation	chr4:19521969-19570108 (-) // 94.62 // qA3	NP_082045	Q8BT60///Q3UJS6	copine III
1453240_a_at	Ccser2	72972	0001578 // microtubule bundle formation // inferred from direct assay	0015630 // microtubule cytoskeleton // inferred from direct assay	0008017 // microtubule binding // inferred from direct assay	chr14:36898162-36968776 (-) // 99.6 // qB	NP_081321///NP_082683	Q3UHI0///Q6P929	coiled-coil serine rich 2
1453504_at	Taf15	70439		0005622 // intracellular // inferred from electronic annotation///0005634 // nucleus // not recorded///0005737 // cytoplasm // not recorded	0000166 // nucleotide binding // inferred from electronic annotation///0003676 // nucleic acid binding // inferred from electronic annotation///0005515 // protein binding // inferred from electronic annotation///0008270 // zinc ion binding // inferred from electronic annotation	chr11:83473085-83489221 (+) // 100.0 // qC	NP_081703	Q3V452///Q8BQ46///Q3V2Z2///Q3TLE4	TAF15 RNA polymerase II, TATA box binding protein (TBP)-associated factor
1453582_at	Chka	12660	0006629 // lipid metabolic process // inferred from electronic annotation///0006646 // phosphatidylethanolamine biosynthetic process // not recorded///0006656 // phosphatidylcholine biosynthetic process // inferred from direct assay///0006656 // phosphatidylcholine biosynthetic process // not recorded///0006657 // CDP-choline pathway // inferred from direct assay///0006657 // CDP-choline pathway …	0005737 // cytoplasm // inferred from electronic annotation	0000166 // nucleotide binding // inferred from electronic annotation///0004103 // choline kinase activity // inferred from direct assay///0004103 // choline kinase activity // not recorded///0004104 // cholinesterase activity // inferred from direct assay///0004305 // ethanolamine kinase activity // not recorded///0005524 // ATP binding // not recorded///0008144 // drug binding // not recorded///…	chr19:3851796-3871963 (+) // 94.36 // qA	NP_001020737///NP_001258425///NP_038518	O54804///Q3TLJ9///Q99KD4	choline kinase alpha
1453622_s_at	Mllt3	70122	0006351 // transcription, DNA-dependent // inferred from electronic annotation///0006355 // regulation of transcription, DNA-dependent // inferred from electronic annotation///0007379 // segment specification // inferred from mutant phenotype///0009952 // anterior/posterior pattern specification // inferred from mutant phenotype///0090090 // negative regulation of canonical Wnt receptor signaling…	0005634 // nucleus // inferred from electronic annotation	0005515 // protein binding // inferred from physical interaction	chr4:87773915-87806260 (-) // 92.86 // qC4	NP_081602///NP_084207	Q9D2P1///Q3UIA3///A2AM29///E9PXP8///Q3ULL0///Q91Y24	myeloid/lymphoid or mixed-lineage leukemia (trithorax homolog, Drosophila); translocated to, 3
1453654_at	Cnot10	78893	0006351 // transcription, DNA-dependent // inferred from electronic annotation///0006355 // regulation of transcription, DNA-dependent // inferred from electronic annotation///0006417 // regulation of translation // inferred from electronic annotation///0031047 // gene silencing by RNA // inferred from electronic annotation	0005634 // nucleus // inferred from electronic annotation///0005737 // cytoplasm // inferred from electronic annotation///0030014 // CCR4-NOT complex // not recorded		chr9:114595836-114598795 (-) // 70.24 // qF3	NP_705813	Q8BH15///Q3TJV1	CCR4-NOT transcription complex, subunit 10
1454655_at	Dgkd	227333	0007205 // protein kinase C-activating G-protein coupled receptor signaling pathway // inferred from electronic annotation///0008152 // metabolic process // inferred from electronic annotation///0010033 // response to organic substance // not recorded///0016310 // phosphorylation // not recorded///0035556 // intracellular signal transduction // inferred from electronic annotation///0046339 // dia…	0005737 // cytoplasm // not recorded///0005886 // plasma membrane // not recorded///0016023 // cytoplasmic membrane-bounded vesicle // not recorded	0003951 // NAD+ kinase activity // inferred from electronic annotation///0004143 // diacylglycerol kinase activity // not recorded///0005515 // protein binding // inferred from electronic annotation///0005543 // phospholipid binding // inferred from electronic annotation///0042803 // protein homodimerization activity // not recorded///0046982 // protein heterodimerization activity // not recorded	chr1:87939195-87945179 (+) // 95.17 // qD	NP_808314	Q80Y60///E9PUQ8///Q6A0B7	diacylglycerol kinase, delta
1455933_at	Tra2a	101214	0000398 // mRNA splicing, via spliceosome // not recorded///0006397 // mRNA processing // inferred from electronic annotation///0008380 // RNA splicing // inferred from electronic annotation	0005634 // nucleus // inferred from direct assay///0005634 // nucleus // not recorded	0000166 // nucleotide binding // inferred from electronic annotation///0003676 // nucleic acid binding // inferred from electronic annotation///0003723 // RNA binding // inferred from sequence or structural similarity///0005515 // protein binding // inferred from physical interaction///0042802 // identical protein binding // inferred from physical interaction	chr6:49261062-49261868 (-) // 75.22 // qB2.3	NP_932770	Q6PFR5///Q3TNU2	transformer 2 alpha homolog (Drosophila)
1455980_a_at	Gas2l3	237436	0000226 // microtubule cytoskeleton organization // not recorded///0007050 // cell cycle arrest // inferred from electronic annotation///0030036 // actin cytoskeleton organization // not recorded	0005737 // cytoplasm // inferred from electronic annotation///0005856 // cytoskeleton // inferred from electronic annotation///0005874 // microtubule // inferred from electronic annotation///0015629 // actin cytoskeleton // not recorded///0015630 // microtubule cytoskeleton // not recorded	0003779 // actin binding // not recorded///0005515 // protein binding // inferred from electronic annotation///0008017 // microtubule binding // not recorded	chr10:89412458-89413167 (-) // 90.13 // qC2	NP_001028503///NP_001073345	Q3TPC3///Q3UWW6	growth arrest-specific 2 like 3
1455998_at	Zbed6	667118	0000122 // negative regulation of transcription from RNA polymerase II promoter // inferred from direct assay///0006351 // transcription, DNA-dependent // inferred from electronic annotation///0006355 // regulation of transcription, DNA-dependent // inferred from electronic annotation///0045892 // negative regulation of transcription, DNA-dependent // inferred from mutant phenotype	0005634 // nucleus // inferred from direct assay///0005730 // nucleolus // inferred from direct assay	0003676 // nucleic acid binding // inferred from electronic annotation///0003677 // DNA binding // inferred from electronic annotation///0046872 // metal ion binding // inferred from electronic annotation///0046983 // protein dimerization activity // inferred from electronic annotation	chr1:133659415-133660793 (-) // 99.71 // qE4	NP_001160024	D2EAC2///G0LE24///Q6NZF1///Q3TIV2///Q3UL31///Q3UZ63	zinc finger, BED domain containing 6
1456102_a_at	Cul5	75717	0006511 // ubiquitin-dependent protein catabolic process // inferred from electronic annotation///0006970 // response to osmotic stress // inferred from electronic annotation///0016567 // protein ubiquitination // inferred from electronic annotation///0051480 // cytosolic calcium ion homeostasis // not recorded	0005634 // nucleus // not recorded///0005737 // cytoplasm // not recorded///0005886 // plasma membrane // not recorded///0031461 // cullin-RING ubiquitin ligase complex // inferred from electronic annotation///0031466 // Cul5-RING ubiquitin ligase complex // not recorded	0005515 // protein binding // inferred from physical interaction///0031625 // ubiquitin protein ligase binding // not recorded	chr9:53642679-53642826 (-) // 43.62 // qA5.3	NP_001155090///NP_082083	Q9D5V5///Q78GU9///E9PV12///G3X914///E9Q6Z0///Q8BYN6///Q2M4H5///Q05CY9	cullin 5
1456110_at	Ankrd11	77087	0001701 // in utero embryonic development // inferred from mutant phenotype///0001894 // tissue homeostasis // inferred from mutant phenotype///0035264 // multicellular organism growth // inferred from mutant phenotype///0042475 // odontogenesis of dentin-containing tooth // not recorded///0048705 // skeletal system morphogenesis // inferred from mutant phenotype///0048705 // skeletal system morp…	0005634 // nucleus // not recorded	0005515 // protein binding // inferred from electronic annotation	chr8:122892952-122899797 (-) // 97.95 // qE1	NP_001074848	B2RY01///B7ZWM7///E9Q4F8///G3UY79///E9Q4F7///Q3UMF4///Q6PB57///Q05DP4///Q3UU72///Q6NV79///Q8C075///Q8CEW2///Q9CRP7	ankyrin repeat domain 11
1456489_at	Pcf11	74737				chr7:92660079-92669536 (-) // 99.08 // qE1	NP_083354	Q3TT32///Q6PCW0///B2RX07///F6UFZ5///G3X9Z4///Q8R2P5///Q99KH9///A5HLW1///A5HLW0///Q3TTQ0///Q69ZY3///Q80V88///Q8K0S1	cleavage and polyadenylation factor subunit homolog (S. cerevisiae)
1456505_at	Braf	109880	0000165 // MAPK cascade // not recorded///0000186 // activation of MAPKK activity // not recorded///0006468 // protein phosphorylation // inferred from direct assay///0006468 // protein phosphorylation // not recorded///0007165 // signal transduction // inferred from electronic annotation///0010628 // positive regulation of gene expression // not recorded///0016310 // phosphorylation // inferred …	0005634 // nucleus // not recorded///0005737 // cytoplasm // inferred from direct assay///0005886 // plasma membrane // inferred from direct assay///0016020 // membrane // not recorded///0043005 // neuron projection // not recorded	0000166 // nucleotide binding // inferred from electronic annotation///0004672 // protein kinase activity // inferred from direct assay///0004672 // protein kinase activity // not recorded///0004674 // protein serine/threonine kinase activity // not recorded///0004709 // MAP kinase kinase kinase activity // not recorded///0004713 // protein tyrosine kinase activity // inferred from electronic ann…	chr6:39606407-39607671 (-) // 97.72 // qB1	NP_647455	P28028///Q9JJU4///Q9JJU6	Braf transforming gene
1456506_at	Prpf38b	66921	0006397 // mRNA processing // inferred from electronic annotation///0008380 // RNA splicing // inferred from electronic annotation	0005634 // nucleus // inferred from electronic annotation///0005681 // spliceosomal complex // inferred from electronic annotation		chr3:108909022-108910324 (-) // 91.07 // qF3	NP_080121	Q8CI29///Q80SY5	PRP38 pre-mRNA processing factor 38 (yeast) domain containing B
1456570_at	Epb4.1l4b	54357	0031032 // actomyosin structure organization // not recorded	0005737 // cytoplasm // inferred from electronic annotation///0005856 // cytoskeleton // inferred from electronic annotation///0019898 // extrinsic to membrane // inferred from electronic annotation///0045177 // apical part of cell // not recorded	0005515 // protein binding // inferred from physical interaction///0008092 // cytoskeletal protein binding // inferred from electronic annotation	chr4:56995086-56995467 (-) // 100.0 // qB3	NP_062300	A2ALK6///Q9JMC8///Q3TMR3	erythrocyte protein band 4.1-like 4b
1456791_at	Zfp800	627049	0006351 // transcription, DNA-dependent // inferred from electronic annotation///0006355 // regulation of transcription, DNA-dependent // inferred from electronic annotation	0005622 // intracellular // inferred from electronic annotation///0005634 // nucleus // inferred from electronic annotation	0003676 // nucleic acid binding // inferred from electronic annotation///0003677 // DNA binding // inferred from electronic annotation///0008270 // zinc ion binding // inferred from electronic annotation///0046872 // metal ion binding // inferred from electronic annotation	chr6:28244189-28261938 (-) // 100.0 // qA3.2	NP_001075147	Q0VEE6///B7ZMR9///D3YZL3///D3YV79	zinc finger protein 800
1456863_at	Epha4	13838	0006468 // protein phosphorylation // inferred from electronic annotation///0007155 // cell adhesion // inferred from electronic annotation///0007169 // transmembrane receptor protein tyrosine kinase signaling pathway // inferred from electronic annotation///0007275 // multicellular organismal development // inferred from electronic annotation///0007399 // nervous system development // inferred f…	0005737 // cytoplasm // not recorded///0005741 // mitochondrial outer membrane // not recorded///0005768 // endosome // inferred from electronic annotation///0005769 // early endosome // inferred from electronic annotation///0005783 // endoplasmic reticulum // not recorded///0005794 // Golgi apparatus // not recorded///0005886 // plasma membrane // not recorded///0005887 // integral to plasma mem…	0000166 // nucleotide binding // inferred from electronic annotation///0004672 // protein kinase activity // not recorded///0004713 // protein tyrosine kinase activity // inferred from electronic annotation///0004714 // transmembrane receptor protein tyrosine kinase activity // inferred from electronic annotation///0005003 // ephrin receptor activity // inferred from electronic annotation///00050…	chr1:77373612-77374892 (-) // 99.48 // qC4	NP_031962	Q8CCR7///Q03137///Q99KA8///Q3V1W9	Eph receptor A4
1456909_at	Gpi1	14751	0001525 // angiogenesis // inferred from electronic annotation///0005975 // carbohydrate metabolic process // not recorded///0006006 // glucose metabolic process // inferred by curator///0006094 // gluconeogenesis // inferred from electronic annotation///0006096 // glycolysis // inferred from electronic annotation///0008152 // metabolic process // inferred from direct assay///0008152 // metabolic…	0005576 // extracellular region // inferred from electronic annotation///0005615 // extracellular space // inferred from electronic annotation///0005634 // nucleus // not recorded///0005737 // cytoplasm // not recorded///0005829 // cytosol // not recorded///0005886 // plasma membrane // inferred from direct assay///0005886 // plasma membrane // not recorded///0043005 // neuron projection // not r…	0004347 // glucose-6-phosphate isomerase activity // inferred from direct assay///0004347 // glucose-6-phosphate isomerase activity // inferred from mutant phenotype///0004347 // glucose-6-phosphate isomerase activity // not recorded///0005125 // cytokine activity // inferred from electronic annotation///0005515 // protein binding // inferred from physical interaction///0008083 // growth factor a…	chr7:34215204-34216266 (-) // 99.91 // qB1	NP_032181///XP_003689494	B2RXT5///B7ZWL9///P06745	glucose phosphate isomerase 1
1456951_at	Mybl1	17864	0006351 // transcription, DNA-dependent // inferred from electronic annotation///0006355 // regulation of transcription, DNA-dependent // inferred from electronic annotation	0005634 // nucleus // inferred from electronic annotation	0003677 // DNA binding // inferred from electronic annotation///0003682 // chromatin binding // inferred from electronic annotation	chr1:9667408-9668325 (-) // 96.95 // qA2	NP_032677	P51960///Q3ZB50///Q6LC31///Q3ZB49	myeloblastosis oncogene-like 1
1457150_at	AI428301	106201				chr16:20689715-20690381 (+) // 62.38 // qB1			expressed sequence AI428301
1457562_at	Rps6kb1	72508	0000082 // G1/S transition of mitotic cell cycle // not recorded///0003009 // skeletal muscle contraction // inferred from electronic annotation///0006417 // regulation of translation // inferred from electronic annotation///0006468 // protein phosphorylation // inferred from direct assay///0006468 // protein phosphorylation // inferred from electronic annotation///0006468 // protein phosphorylat…	0005634 // nucleus // not recorded///0005737 // cytoplasm // not recorded///0005739 // mitochondrion // inferred from direct assay///0005739 // mitochondrion // not recorded///0005741 // mitochondrial outer membrane // inferred from electronic annotation///0005840 // ribosome // inferred from electronic annotation///0009986 // cell surface // not recorded///0016020 // membrane // inferred from el…	0000166 // nucleotide binding // inferred from electronic annotation///0004672 // protein kinase activity // inferred from direct assay///0004672 // protein kinase activity // inferred from mutant phenotype///0004672 // protein kinase activity // not recorded///0004674 // protein serine/threonine kinase activity // inferred from electronic annotation///0004711 // ribosomal protein S6 kinase activ…	chr11:86515061-86515584 (-) // 54.93 // qC	NP_001107806///NP_082535	Q8C3J7///O35670///Q5SWG2///Q8BSK8///Q3UXD8///Q6IQZ7///Q9CST0	ribosomal protein S6 kinase, polypeptide 1
1457895_at	Kif18a	228421	0006810 // transport // inferred from electronic annotation///0007018 // microtubule-based movement // inferred from electronic annotation///0007019 // microtubule depolymerization // not recorded///0007080 // mitotic metaphase plate congression // not recorded///0015031 // protein transport // inferred from electronic annotation	0001726 // ruffle // not recorded///0005634 // nucleus // not recorded///0005737 // cytoplasm // not recorded///0005815 // microtubule organizing center // inferred from electronic annotation///0005828 // kinetochore microtubule // not recorded///0005856 // cytoskeleton // inferred from electronic annotation///0005871 // kinesin complex // inferred from electronic annotation///0005874 // microtub…	0000166 // nucleotide binding // inferred from electronic annotation///0003777 // microtubule motor activity // inferred from electronic annotation///0003779 // actin binding // not recorded///0005524 // ATP binding // inferred from electronic annotation///0008017 // microtubule binding // not recorded///0008574 // plus-end-directed microtubule motor activity // not recorded///0043130 // ubiquiti…	chr2:109295341-109296062 (+) // 77.56 // qE3	NP_647464	Q91WD7///Q05DS0///Q8BY99///Q8BZ45	kinesin family member 18A
1457987_at	6030458C11Rik	77877				chr15:12818981-12820572 (-) // 53.67 // qA1	NP_001159832///NP_084274	Q8BGC1	RIKEN cDNA 6030458C11 gene
1458439_a_at	Dzip3	224170	0000209 // protein polyubiquitination // not recorded///0007010 // cytoskeleton organization // inferred from electronic annotation///0016567 // protein ubiquitination // inferred from electronic annotation	0005737 // cytoplasm // not recorded	0003723 // RNA binding // not recorded///0003779 // actin binding // inferred from electronic annotation///0004842 // ubiquitin-protein ligase activity // not recorded///0005515 // protein binding // inferred from electronic annotation///0008270 // zinc ion binding // inferred from electronic annotation///0016874 // ligase activity // inferred from electronic annotation///0019902 // phosphatase b…	chr16:48948404-48994142 (-) // 98.77 // qB5	NP_001103487///NP_081617	Q7TPV2///E9QNZ2	DAZ interacting protein 3, zinc finger
1458447_at	Cenpf	108000	0000085 // G2 phase of mitotic cell cycle // not recorded///0000087 // M phase of mitotic cell cycle // not recorded///0000278 // mitotic cell cycle // not recorded///0002724 // regulation of T cell cytokine production // inferred from mutant phenotype///0002730 // regulation of dendritic cell cytokine production // inferred from mutant phenotype///0007059 // chromosome segregation // not recorde…	0000775 // chromosome, centromeric region // not recorded///0000776 // kinetochore // inferred from direct assay///0000922 // spindle pole // not recorded///0000940 // condensed chromosome outer kinetochore // not recorded///0005634 // nucleus // inferred from direct assay///0005634 // nucleus // not recorded///0005634 // nucleus // inferred from sequence or structural similarity///0005635 // nuc…	0005515 // protein binding // inferred from electronic annotation///0005515 // protein binding // inferred from physical interaction///0008022 // protein C-terminus binding // not recorded///0008134 // transcription factor binding // not recorded///0042803 // protein homodimerization activity // not recorded///0045502 // dynein binding // not recorded	chr1:189679029-189688086 (-) // 99.82 // qH6	NP_001074832	Q8C0X4///Q8BV30///Q3TNJ4///Q155P7///E9PY14///E9Q3P4///Q3TZQ0///Q9CUL0///Q8BVF5///Q9QZ84	centromere protein F
1458599_at						chr2:104828735-104829383 (-) // 87.96 // qE2
1459371_at						chr3:138549488-138550137 (+) // 99.08 // qG3
1459627_at	Sc4mol	66234	0006629 // lipid metabolic process // inferred from electronic annotation///0006633 // fatty acid biosynthetic process // inferred from electronic annotation///0006694 // steroid biosynthetic process // inferred from electronic annotation///0008202 // steroid metabolic process // inferred from electronic annotation///0016126 // sterol biosynthetic process // inferred from electronic annotation///…	0005783 // endoplasmic reticulum // inferred from electronic annotation///0005789 // endoplasmic reticulum membrane // inferred from electronic annotation///0016020 // membrane // inferred from electronic annotation///0016021 // integral to membrane // inferred from electronic annotation	0000254 // C-4 methylsterol oxidase activity // inferred from electronic annotation///0005506 // iron ion binding // inferred from electronic annotation///0016491 // oxidoreductase activity // inferred from electronic annotation	chr8:64725666-64726152 (-) // 64.43 // qB3.1	NP_079712	Q9CRA4	sterol-C4-methyl oxidase-like
1459869_x_at	Pdpr	319518	0006546 // glycine catabolic process // inferred from electronic annotation///0055114 // oxidation-reduction process // inferred from electronic annotation	0005737 // cytoplasm // inferred from electronic annotation///0005739 // mitochondrion // inferred from direct assay///0005759 // mitochondrial matrix // inferred from electronic annotation	0004047 // aminomethyltransferase activity // inferred from electronic annotation///0016491 // oxidoreductase activity // inferred from electronic annotation	chr8:111136864-111137074 (+) // 97.62 // qE1	NP_938050	Q7TSQ8///D3Z443	pyruvate dehydrogenase phosphatase regulatory subunit
1459984_at	Mia3	338366	0002063 // chondrocyte development // inferred from mutant phenotype///0002687 // positive regulation of leukocyte migration // not recorded///0006810 // transport // inferred from electronic annotation///0006887 // exocytosis // not recorded///0007162 // negative regulation of cell adhesion // not recorded///0015031 // protein transport // not recorded///0016192 // vesicle-mediated transport // …	0005783 // endoplasmic reticulum // inferred from electronic annotation///0005789 // endoplasmic reticulum membrane // inferred from direct assay///0005789 // endoplasmic reticulum membrane // not recorded///0016020 // membrane // inferred from electronic annotation///0016021 // integral to membrane // not recorded	0005515 // protein binding // inferred from electronic annotation	chr1:183357716-183358537 (-) // 96.24 // qH5	NP_796363	Q8BI84///J3KMG3	melanoma inhibitory activity 3

## Sheet: Cluster 2
Probe Set ID	Gene Symbol	Entrez Gene	Gene Ontology Biological Process	Gene Ontology Cellular Component	Gene Ontology Molecular Function	Alignments	RefSeq Protein ID	SwissProt	Gene Title
AFFX-PheX-M_at
AFFX-ThrX-M_at
AFFX-r2-Bs-phe-5_at
AFFX-r2-Bs-thr-M_s_at
1415859_at	Eif3c	56347	0001731 // formation of translation preinitiation complex // inferred from electronic annotation///0006412 // translation // inferred from electronic annotation///0006413 // translational initiation // inferred from direct assay///0006446 // regulation of translational initiation // inferred from electronic annotation	0005737 // cytoplasm // inferred from electronic annotation///0005852 // eukaryotic translation initiation factor 3 complex // inferred from direct assay///0005852 // eukaryotic translation initiation factor 3 complex // not recorded///0016282 // eukaryotic 43S preinitiation complex // inferred from electronic annotation///0033290 // eukaryotic 48S preinitiation complex // inferred from electroni…	0003723 // RNA binding // inferred from electronic annotation///0003743 // translation initiation factor activity // inferred from direct assay///0003743 // translation initiation factor activity // not recorded///0005515 // protein binding // inferred from electronic annotation///0031369 // translation initiation factor binding // inferred from electronic annotation///0043022 // ribosome binding…	chr7:126546450-126566363 (-) // 92.44 // qF3	NP_666312	Q8R1B4///Q3TL08///Q66JU1///Q9CV26///P97398///Q3UMI6///Q8BVX3///Q9CSD3	eukaryotic translation initiation factor 3, subunit C
1415964_at	Scd1	20249	0006629 // lipid metabolic process // inferred from electronic annotation///0006631 // fatty acid metabolic process // inferred from electronic annotation///0006633 // fatty acid biosynthetic process // inferred from mutant phenotype///0008610 // lipid biosynthetic process // inferred from electronic annotation///0010873 // positive regulation of cholesterol esterification // traceable author sta…	0005783 // endoplasmic reticulum // not recorded///0005789 // endoplasmic reticulum membrane // inferred from electronic annotation///0016020 // membrane // inferred from electronic annotation///0016021 // integral to membrane // inferred from electronic annotation///0043231 // intracellular membrane-bounded organelle // not recorded	0004768 // stearoyl-CoA 9-desaturase activity // not recorded///0005506 // iron ion binding // inferred from electronic annotation///0016491 // oxidoreductase activity // inferred from electronic annotation///0016717 // oxidoreductase activity, acting on paired donors, with oxidation of a pair of donors resulting in the reduction of molecular oxygen to two molecules of water // inferred from elec…	chr19:44394454-44407716 (-) // 89.38 // qC3	NP_033153	P13516///Q3UXG5///Q547C4	stearoyl-Coenzyme A desaturase 1
1416318_at	Serpinb1a	66222	0010466 // negative regulation of peptidase activity // inferred from electronic annotation///0010951 // negative regulation of endopeptidase activity // not recorded///0030162 // regulation of proteolysis // not recorded///0042176 // regulation of protein catabolic process // inferred from physical interaction	0005615 // extracellular space // not recorded///0005737 // cytoplasm // inferred from electronic annotation	0004867 // serine-type endopeptidase inhibitor activity // not recorded///0030414 // peptidase inhibitor activity // inferred from electronic annotation	chr13:32842098-32851167 (-) // 82.66 // qA3.2	NP_079705	Q9D154///Q8BK60	serine (or cysteine) peptidase inhibitor, clade B, member 1a
1416482_at	Ttc3	22129	0006511 // ubiquitin-dependent protein catabolic process // not recorded///0010771 // negative regulation of cell morphogenesis involved in differentiation // inferred from direct assay///0016567 // protein ubiquitination // inferred from electronic annotation///0045665 // negative regulation of neuron differentiation // inferred from direct assay///0070936 // protein K48-linked ubiquitination //…	0005634 // nucleus // not recorded///0005739 // mitochondrion // not recorded///0005773 // vacuole // inferred from direct assay	0004842 // ubiquitin-protein ligase activity // not recorded///0005515 // protein binding // inferred from physical interaction///0008270 // zinc ion binding // inferred from electronic annotation///0016874 // ligase activity // inferred from electronic annotation///0046872 // metal ion binding // inferred from electronic annotation	chr16:94370617-94469222 (+) // 98.72 // qC4	NP_033467	O88196///G5E8T2///D3YZ03///D3YZA6///D3Z2K0///D3Z330///D3Z3E5///D3Z485///D3Z502///Q05BF2///Q3UG21	tetratricopeptide repeat domain 3
1416488_at	Ccng2	12452	0007049 // cell cycle // inferred from electronic annotation///0007067 // mitosis // inferred from electronic annotation///0051301 // cell division // inferred from electronic annotation///0051726 // regulation of cell cycle // inferred from direct assay	0005634 // nucleus // inferred from electronic annotation///0005737 // cytoplasm // inferred from electronic annotation		chr5:93267256-93276227 (+) // 97.9 // qE2	NP_031661	Q8C9K5///Q3TG40///Q3TCL9///O08918///Q5HZK4	cyclin G2
1416770_at	Stk25	59041	0006468 // protein phosphorylation // inferred from mutant phenotype///0007163 // establishment or maintenance of cell polarity // inferred from mutant phenotype///0016310 // phosphorylation // inferred from electronic annotation///0050772 // positive regulation of axonogenesis // inferred from genetic interaction///0050772 // positive regulation of axonogenesis // inferred from mutant phenotype/…	0005737 // cytoplasm // inferred from electronic annotation///0005794 // Golgi apparatus // inferred from electronic annotation	0000166 // nucleotide binding // inferred from electronic annotation///0004672 // protein kinase activity // inferred from electronic annotation///0004674 // protein serine/threonine kinase activity // inferred from electronic annotation///0004713 // protein tyrosine kinase activity // inferred from electronic annotation///0005515 // protein binding // inferred from physical interaction///0005524…	chr1:93621863-93635756 (-) // 98.9 // qD	NP_067512	Q9Z2W1///Q3U6Y0///Q7TPV1///D3Z359	serine/threonine kinase 25 (yeast)
1416823_a_at	Osbpl1a	64291	0006810 // transport // inferred from electronic annotation///0006869 // lipid transport // inferred from electronic annotation	0005634 // nucleus // not recorded///0005737 // cytoplasm // not recorded///0005768 // endosome // inferred from electronic annotation///0005770 // late endosome // not recorded	0005515 // protein binding // inferred from physical interaction///0005543 // phospholipid binding // inferred from electronic annotation///0008289 // lipid binding // inferred from electronic annotation///0015485 // cholesterol binding // not recorded	chr18:12755327-12862914 (-) // 95.88 // qA1	NP_001239418///NP_001239419///NP_001239420///NP_001239421///NP_001239422///NP_997413	Q3V156///Q3UZK3///Q91XL9///Q6PG70///D3Z7I9///Q8BTJ6///Q8K2D2	oxysterol binding protein-like 1A
1417074_at	Ceacam10	26366		0005576 // extracellular region // inferred from electronic annotation///0005615 // extracellular space // inferred from electronic annotation		chr7:24777205-24784651 (+) // 96.13 // qA3	NP_031701	Q61400	carcinoembryonic antigen-related cell adhesion molecule 10
1417135_at	Srpk2	20817	0000245 // spliceosomal complex assembly // inferred from direct assay///0000245 // spliceosomal complex assembly // not recorded///0001525 // angiogenesis // inferred from direct assay///0006397 // mRNA processing // inferred from electronic annotation///0006468 // protein phosphorylation // inferred from direct assay///0006468 // protein phosphorylation // inferred from electronic annotation///…	0005634 // nucleus // inferred from direct assay///0005634 // nucleus // not recorded///0005730 // nucleolus // inferred from electronic annotation///0005737 // cytoplasm // inferred from direct assay///0005737 // cytoplasm // not recorded	0000166 // nucleotide binding // inferred from electronic annotation///0000287 // magnesium ion binding // inferred from direct assay///0000287 // magnesium ion binding // not recorded///0004672 // protein kinase activity // inferred from electronic annotation///0004674 // protein serine/threonine kinase activity // inferred from direct assay///0004674 // protein serine/threonine kinase activity …	chr5:23505752-23616566 (-) // 98.2 // qA3	NP_033300	Q3TTG2///Q3TEK9///O54781///Q6P5E1///O08551///Q3UF35///Q8CBI1///Q8CEC7///Q8C9R8	serine/arginine-rich protein specific kinase 2
1417181_a_at	Kifap3	16579	0007017 // microtubule-based process // inferred from physical interaction///0007266 // Rho protein signal transduction // traceable author statement///0008104 // protein localization // inferred from mutant phenotype///0008285 // negative regulation of cell proliferation // inferred from mutant phenotype///0046587 // positive regulation of calcium-dependent cell-cell adhesion // inferred from mu…	0000794 // condensed nuclear chromosome // not recorded///0005813 // centrosome // not recorded///0005829 // cytosol // traceable author statement///0005871 // kinesin complex // inferred from electronic annotation///0005876 // spindle microtubule // not recorded///0016939 // kinesin II complex // inferred from physical interaction///0016939 // kinesin II complex // not recorded	0005083 // small GTPase regulator activity // traceable author statement///0005089 // Rho guanyl-nucleotide exchange factor activity // traceable author statement///0005488 // binding // inferred from electronic annotation///0005515 // protein binding // inferred from physical interaction///0019894 // kinesin binding // not recorded	chr1:163779582-163917109 (+) // 98.23 // qH2.1	NP_034759	Q9CRX5///P70188///Q3UZA5	kinesin-associated protein 3
1417198_at	Wwc2	52357			0005515 // protein binding // inferred from electronic annotation	chr8:47826018-47990918 (-) // 95.94 // qB1.1	NP_598552	Q6NXJ0	WW, C2 and coiled-coil domain containing 2
1417624_at	Nab1	17936	0001958 // endochondral ossification // inferred from genetic interaction///0006351 // transcription, DNA-dependent // inferred from electronic annotation///0006355 // regulation of transcription, DNA-dependent // inferred from genetic interaction///0014037 // Schwann cell differentiation // inferred from genetic interaction///0042552 // myelination // inferred from genetic interaction///0045682 …	0005634 // nucleus // inferred from electronic annotation	0008134 // transcription factor binding // inferred from direct assay	chr1:52457296-52500448 (-) // 91.75 // qC1.1	NP_032693	Q9CU49///Q61122///E9Q1E7	Ngfi-A binding protein 1
1417721_s_at	Laptm5	16792	0006810 // transport // inferred from electronic annotation	0005764 // lysosome // not recorded///0005765 // lysosomal membrane // inferred from electronic annotation///0005887 // integral to plasma membrane // inferred from electronic annotation///0016020 // membrane // inferred from electronic annotation///0016021 // integral to membrane // inferred from electronic annotation		chr4:130913280-130936139 (+) // 92.34 // qD2.2	NP_034816	Q544S4///Q8BFZ0///Q3UD11///Q3U6X9///Q3U2D0///Q3TD09///Q3TBQ5///Q3TBK6///Q3TBF2///Q3TBE8///Q3TAZ4///Q3T982///Q6A0D3///Q61168///F8WH95///Q3TC76	lysosomal-associated protein transmembrane 5
1417754_at	Topors	106021	0006511 // ubiquitin-dependent protein catabolic process // not recorded///0006513 // protein monoubiquitination // not recorded///0006915 // apoptotic process // inferred from direct assay///0006974 // response to DNA damage stimulus // inferred from direct assay///0006974 // response to DNA damage stimulus // not recorded///0008630 // intrinsic apoptotic signaling pathway in response to DNA dam…	0000922 // spindle pole // not recorded///0000930 // gamma-tubulin complex // not recorded///0005634 // nucleus // inferred from direct assay///0005634 // nucleus // not recorded///0005814 // centriole // not recorded///0016605 // PML body // not recorded///0016607 // nuclear speck // not recorded///0032391 // photoreceptor connecting cilium // inferred from direct assay///0032391 // photorecepto…	0003677 // DNA binding // not recorded///0003823 // antigen binding // not recorded///0004842 // ubiquitin-protein ligase activity // not recorded///0005515 // protein binding // inferred from physical interaction///0008270 // zinc ion binding // inferred from electronic annotation///0016874 // ligase activity // inferred from electronic annotation///0019789 // SUMO ligase activity // not recorde…	chr4:40259602-40269840 (-) // 97.94 // qA5	NP_598858	Q80Z37///Q05D01	topoisomerase I binding, arginine/serine-rich
1417782_at	Cers4	67260	0006355 // regulation of transcription, DNA-dependent // inferred from electronic annotation///0006629 // lipid metabolic process // inferred from electronic annotation///0030148 // sphingolipid biosynthetic process // inferred from direct assay///0046513 // ceramide biosynthetic process // inferred from direct assay	0005634 // nucleus // inferred from electronic annotation///0005783 // endoplasmic reticulum // inferred from direct assay///0005789 // endoplasmic reticulum membrane // inferred from electronic annotation///0016020 // membrane // inferred from electronic annotation///0016021 // integral to membrane // inferred from electronic annotation///0031965 // nuclear membrane // inferred from electronic a…	0003677 // DNA binding // inferred from electronic annotation///0003700 // sequence-specific DNA binding transcription factor activity // inferred from electronic annotation///0043565 // sequence-specific DNA binding // inferred from electronic annotation///0050291 // sphingosine N-acyltransferase activity // inferred from direct assay	chr8:4493198-4525753 (+) // 89.41 // qA1.1	NP_080334	Q9D6J1///H3BKZ9	ceramide synthase 4
1417817_a_at	Wwtr1	97064	0000122 // negative regulation of transcription from RNA polymerase II promoter // inferred from genetic interaction///0001649 // osteoblast differentiation // inferred from genetic interaction///0001649 // osteoblast differentiation // inferred from mutant phenotype///0001933 // negative regulation of protein phosphorylation // not recorded///0006351 // transcription, DNA-dependent // inferred f…	0005634 // nucleus // inferred from direct assay///0005634 // nucleus // not recorded///0005634 // nucleus // inferred from sequence or structural similarity///0005654 // nucleoplasm // traceable author statement///0005667 // transcription factor complex // inferred from direct assay///0005737 // cytoplasm // inferred from direct assay///0005737 // cytoplasm // not recorded	0003713 // transcription coactivator activity // inferred from direct assay///0003713 // transcription coactivator activity // not recorded///0003714 // transcription corepressor activity // inferred from genetic interaction///0005515 // protein binding // inferred from physical interaction///0042803 // protein homodimerization activity // inferred from direct assay	chr3:57455644-57575853 (-) // 96.74 // qD	NP_001161753///NP_598545	Q9EPK5	WW domain containing transcription regulator 1
1417871_at	Hsd17b7	15490	0006629 // lipid metabolic process // inferred from electronic annotation///0006694 // steroid biosynthetic process // inferred from electronic annotation///0006695 // cholesterol biosynthetic process // inferred from direct assay///0006703 // estrogen biosynthetic process // inferred from electronic annotation///0008152 // metabolic process // inferred from electronic annotation///0055114 // oxi…	0005783 // endoplasmic reticulum // inferred from direct assay///0005886 // plasma membrane // inferred from electronic annotation///0016020 // membrane // inferred from electronic annotation///0016021 // integral to membrane // inferred from electronic annotation	0000166 // nucleotide binding // inferred from electronic annotation///0000253 // 3-keto sterol reductase activity // inferred from direct assay///0004303 // estradiol 17-beta-dehydrogenase activity // inferred from electronic annotation///0005148 // prolactin receptor binding // not recorded///0016491 // oxidoreductase activity // inferred from electronic annotation	chr1:169949534-169969201 (-) // 83.43 // qH3	NP_034606	O88736///Q8C5N9	hydroxysteroid (17-beta) dehydrogenase 7
1417982_at	Insig2	72999	0006629 // lipid metabolic process // inferred from electronic annotation///0006641 // triglyceride metabolic process // inferred from genetic interaction///0006695 // cholesterol biosynthetic process // inferred from genetic interaction///0006991 // response to sterol depletion // inferred from direct assay///0008202 // steroid metabolic process // inferred from electronic annotation///0008203 /…	0005783 // endoplasmic reticulum // not recorded///0005789 // endoplasmic reticulum membrane // inferred from electronic annotation///0016020 // membrane // inferred from electronic annotation///0016021 // integral to membrane // inferred from electronic annotation///0032937 // SREBP-SCAP-Insig complex // not recorded	0005515 // protein binding // inferred from physical interaction///0008134 // transcription factor binding // not recorded	chr1:121304353-121327979 (-) // 97.72 // qE2.3	NP_001258460///NP_001258461///NP_598509///NP_835183	Q91WG1///E0CXF1///E0CXL0///E0CYQ1///E0CZ00	insulin induced gene 2
1418290_a_at	Ezh1	14055	0000122 // negative regulation of transcription from RNA polymerase II promoter // inferred from mutant phenotype///0006351 // transcription, DNA-dependent // inferred from electronic annotation///0006355 // regulation of transcription, DNA-dependent // inferred from electronic annotation///0016568 // chromatin modification // inferred from electronic annotation///0018022 // peptidyl-lysine methy…	0005634 // nucleus // inferred from direct assay///0005634 // nucleus // not recorded///0035098 // ESC/E(Z) complex // inferred from direct assay///0035098 // ESC/E(Z) complex // not recorded	0003677 // DNA binding // inferred from electronic annotation///0003682 // chromatin binding // inferred from electronic annotation///0005515 // protein binding // inferred from physical interaction///0008168 // methyltransferase activity // inferred from electronic annotation///0016740 // transferase activity // inferred from electronic annotation///0018024 // histone-lysine N-methyltransferase …	chr11:101191114-101218721 (-) // 97.9 // qD	NP_031996	P70351	enhancer of zeste homolog 1 (Drosophila)
1418398_a_at	Tspan32	27027	0007010 // cytoskeleton organization // inferred from mutant phenotype///0007229 // integrin-mediated signaling pathway // inferred from mutant phenotype///0007596 // blood coagulation // inferred from mutant phenotype///0007599 // hemostasis // inferred from mutant phenotype///0008285 // negative regulation of cell proliferation // inferred from genetic interaction///0030886 // negative regulati…	0005622 // intracellular // inferred from direct assay///0009986 // cell surface // inferred from direct assay///0016020 // membrane // inferred from electronic annotation///0016021 // integral to membrane // inferred from electronic annotation///0070442 // alphaIIb-beta3 integrin complex // inferred from direct assay		chr7:143005661-143019644 (+) // 81.29 // qF5	NP_001121552///NP_001121553///NP_001121554///NP_064682	Q3U3L6///Q9JHH2///Q7TNQ7///D3Z5A0///D3Z599///G3X9S3///D6RHS4///Q8C9N0	tetraspanin 32
1418432_at	Cab39	12283	0032147 // activation of protein kinase activity // inferred from direct assay///0045860 // positive regulation of protein kinase activity // not recorded///0051291 // protein heterooligomerization // inferred from electronic annotation	0005737 // cytoplasm // inferred from electronic annotation///0043234 // protein complex // inferred from electronic annotation	0004674 // protein serine/threonine kinase activity // not recorded///0005488 // binding // inferred from electronic annotation///0005509 // calcium ion binding // inferred from sequence or structural similarity///0005515 // protein binding // inferred from electronic annotation///0019900 // kinase binding // not recorded///0030295 // protein kinase activator activity // not recorded	chr1:85793440-85851577 (+) // 96.86 // qC5	NP_598542	Q06138///Q8K312///D3YV52///D3Z704	calcium binding protein 39
1418457_at	Cxcl14	57266	0006955 // immune response // inferred from electronic annotation///0048839 // inner ear development // inferred from direct assay	0005576 // extracellular region // inferred from electronic annotation///0005615 // extracellular space // inferred from electronic annotation///0005794 // Golgi apparatus // not recorded	0005125 // cytokine activity // inferred from electronic annotation///0008009 // chemokine activity // inferred from electronic annotation	chr13:56288552-56296551 (-) // 99.74 // qB1	NP_062514	Q9WUQ5///Q6AXC2	chemokine (C-X-C motif) ligand 14
1418628_at	Khdrbs1	20218	0006351 // transcription, DNA-dependent // inferred from electronic annotation///0006355 // regulation of transcription, DNA-dependent // inferred from electronic annotation///0007049 // cell cycle // inferred from electronic annotation///0007166 // cell surface receptor signaling pathway // inferred from direct assay///0007166 // cell surface receptor signaling pathway // not recorded///0045892 …	0005634 // nucleus // inferred from direct assay///0005634 // nucleus // not recorded///0005737 // cytoplasm // not recorded///0016020 // membrane // not recorded///0070618 // Grb2-Sos complex // not recorded	0003723 // RNA binding // inferred from direct assay///0003723 // RNA binding // not recorded///0005070 // SH3/SH2 adaptor activity // inferred from physical interaction///0005070 // SH3/SH2 adaptor activity // not recorded///0005515 // protein binding // inferred from physical interaction///0017124 // SH3 domain binding // not recorded///0032403 // protein complex binding // not recorded	chr4:129713818-129742305 (-) // 97.29 // qD2.2	NP_035447	Q60749	KH domain containing, RNA binding, signal transduction associated 1
1418658_at	Rmdn1	66302		0000922 // spindle pole // inferred from electronic annotation///0005737 // cytoplasm // inferred from electronic annotation///0005739 // mitochondrion // inferred from direct assay///0005813 // centrosome // not recorded///0005819 // spindle // inferred from electronic annotation///0005856 // cytoskeleton // inferred from electronic annotation///0005874 // microtubule // inferred from electronic…		chr4:19575066-19606293 (+) // 98.32 // qA3	NP_079752	Q9DCV4	regulator of microtubule dynamics 1
1418701_at	Comt	12846	0006584 // catecholamine metabolic process // inferred from electronic annotation///0007565 // female pregnancy // not recorded///0007612 // learning // not recorded///0008152 // metabolic process // inferred from electronic annotation///0008210 // estrogen metabolic process // not recorded///0009712 // catechol-containing compound metabolic process // inferred from mutant phenotype///0014070 // …	0005737 // cytoplasm // inferred from electronic annotation///0005739 // mitochondrion // inferred from direct assay///0005886 // plasma membrane // inferred from direct assay///0016020 // membrane // not recorded///0016021 // integral to membrane // inferred from electronic annotation///0043231 // intracellular membrane-bounded organelle // not recorded	0000287 // magnesium ion binding // inferred from electronic annotation///0008168 // methyltransferase activity // inferred from electronic annotation///0008171 // O-methyltransferase activity // inferred from electronic annotation///0016206 // catechol O-methyltransferase activity // inferred from direct assay///0016206 // catechol O-methyltransferase activity // inferred from mutant phenotype//…	chr16:18406881-18426602 (-) // 78.43 // qA3	NP_001104532///NP_001104533///NP_031770	O88587///D3Z227	catechol-O-methyltransferase
1418770_at	Cd2	12481	0007155 // cell adhesion // inferred from electronic annotation///0016337 // cell-cell adhesion // not recorded///0042110 // T cell activation // not recorded	0005576 // extracellular region // inferred from direct assay///0009897 // external side of plasma membrane // inferred from direct assay///0009897 // external side of plasma membrane // not recorded///0009898 // internal side of plasma membrane // inferred from direct assay///0009986 // cell surface // not recorded///0016020 // membrane // inferred from electronic annotation///0016021 // integra…	0001948 // glycoprotein binding // not recorded///0003823 // antigen binding // not recorded///0004872 // receptor activity // inferred from electronic annotation///0005515 // protein binding // inferred from physical interaction///0019901 // protein kinase binding // not recorded///0030971 // receptor tyrosine kinase binding // not recorded///0042803 // protein homodimerization activity // infer…	chr3:101275532-101287939 (-) // 100.0 // qF2.2	NP_038514	Q549Q4///Q9R201///P08920///D3Z1E1///Q3UU70	CD2 antigen
1419032_at	2610018G03Rik	70415	0006468 // protein phosphorylation // inferred from electronic annotation///0006468 // protein phosphorylation // not recorded///0006915 // apoptotic process // inferred from electronic annotation///0016310 // phosphorylation // inferred from electronic annotation///0042981 // regulation of apoptotic process // not recorded	0000139 // Golgi membrane // inferred from electronic annotation///0005737 // cytoplasm // inferred from electronic annotation///0005794 // Golgi apparatus // inferred from electronic annotation///0016020 // membrane // inferred from electronic annotation	0000166 // nucleotide binding // inferred from electronic annotation///0000287 // magnesium ion binding // not recorded///0004672 // protein kinase activity // not recorded///0004674 // protein serine/threonine kinase activity // inferred from electronic annotation///0004713 // protein tyrosine kinase activity // inferred from electronic annotation///0005515 // protein binding // inferred from el…	chrX:50841046-50893294 (+) // 98.08 // qA5	NP_598490	Q99JT2///A2AD84///A2AD85	RIKEN cDNA 2610018G03 gene
1419055_a_at	Ptpn21	24000	0006470 // protein dephosphorylation // inferred from electronic annotation///0008152 // metabolic process // inferred from electronic annotation///0016311 // dephosphorylation // inferred from electronic annotation///0035335 // peptidyl-tyrosine dephosphorylation // not recorded	0005737 // cytoplasm // inferred from electronic annotation///0005856 // cytoskeleton // inferred from electronic annotation	0004721 // phosphoprotein phosphatase activity // inferred from electronic annotation///0004725 // protein tyrosine phosphatase activity // not recorded///0016787 // hydrolase activity // inferred from electronic annotation///0016791 // phosphatase activity // inferred from electronic annotation	chr12:98676740-98734594 (-) // 98.25 // qE	NP_001139671///NP_036007	Q6NXW5///Q4KML9///Q62136///Q9QWQ7///G5E8J4///Q78VI1///Q05DI4///Q7TMG1	protein tyrosine phosphatase, non-receptor type 21
1419092_a_at	Slk	20874	0006468 // protein phosphorylation // not recorded///0006915 // apoptotic process // inferred from electronic annotation///0016310 // phosphorylation // inferred from electronic annotation///0046777 // protein autophosphorylation // not recorded	0005737 // cytoplasm // not recorded///0005886 // plasma membrane // not recorded	0000166 // nucleotide binding // inferred from electronic annotation///0004672 // protein kinase activity // not recorded///0004674 // protein serine/threonine kinase activity // not recorded///0004674 // protein serine/threonine kinase activity // inferred from sequence or structural similarity///0004713 // protein tyrosine kinase activity // inferred from electronic annotation///0005515 // prot…	chr19:47580018-47644139 (+) // 96.57 // qC3	NP_001158111///NP_033315	O54988///A2RRK3	STE20-like kinase
1419095_a_at	Apom	55938	0006810 // transport // inferred from electronic annotation///0006869 // lipid transport // inferred from electronic annotation///0009749 // response to glucose stimulus // inferred from electronic annotation///0033344 // cholesterol efflux // inferred from mutant phenotype///0033344 // cholesterol efflux // not recorded///0034375 // high-density lipoprotein particle remodeling // inferred from m…	0005576 // extracellular region // inferred from direct assay///0005615 // extracellular space // not recorded///0034361 // very-low-density lipoprotein particle // not recorded///0034362 // low-density lipoprotein particle // not recorded///0034364 // high-density lipoprotein particle // inferred from direct assay///0034364 // high-density lipoprotein particle // not recorded///0034365 // discoi…	0005319 // lipid transporter activity // not recorded///0005543 // phospholipid binding // not recorded///0005543 // phospholipid binding // inferred from sequence or structural similarity///0016209 // antioxidant activity // inferred from direct assay///0016209 // antioxidant activity // not recorded	chr17:35128997-35132049 (-) // 97.87 // qB1	NP_061286	Q9Z1R3///Q8VC79	apolipoprotein M
1419241_a_at	Aire	11634	0006351 // transcription, DNA-dependent // inferred from electronic annotation///0006355 // regulation of transcription, DNA-dependent // not recorded///0006417 // regulation of translation // inferred from electronic annotation///0006959 // humoral immune response // inferred from mutant phenotype///0045893 // positive regulation of transcription, DNA-dependent // not recorded///0045944 // posit…	0005622 // intracellular // inferred from direct assay///0005634 // nucleus // inferred from direct assay///0005634 // nucleus // not recorded///0005737 // cytoplasm // inferred from direct assay///0005737 // cytoplasm // not recorded///0005886 // plasma membrane // not recorded///0015629 // actin cytoskeleton // not recorded///0044424 // intracellular part // inferred from direct assay	0003677 // DNA binding // inferred from electronic annotation///0003682 // chromatin binding // not recorded///0005515 // protein binding // inferred from electronic annotation///0008270 // zinc ion binding // not recorded///0042393 // histone binding // not recorded///0042802 // identical protein binding // inferred from physical interaction///0044212 // transcription regulatory region DNA bindi…	chr10:78030030-78043580 (-) // 98.27 // qC1	NP_001258478///NP_001258479///NP_001258480///NP_001258481///NP_001258482///NP_001258483///NP_001258484///NP_001258485///NP_001258486///NP_001258487///NP_001258488///NP_033776	Q9Z0E3///Q3ZB72///Q3ZB71///Q3ZB65///E9Q441///D6RDQ5///B2MVU6	autoimmune regulator (autoimmune polyendocrinopathy candidiasis ectodermal dystrophy)
1420387_at	Mpv17	17527	0000002 // mitochondrial genome maintenance // not recorded///0007605 // sensory perception of sound // inferred from mutant phenotype///0032836 // glomerular basement membrane development // inferred from mutant phenotype///0034614 // cellular response to reactive oxygen species // inferred from mutant phenotype///0042592 // homeostatic process // not recorded///0048839 // inner ear development …	0005739 // mitochondrion // inferred from direct assay///0005739 // mitochondrion // inferred from mutant phenotype///0005739 // mitochondrion // not recorded///0005743 // mitochondrial inner membrane // not recorded///0005777 // peroxisome // inferred from direct assay///0016020 // membrane // inferred from electronic annotation///0016021 // integral to membrane // inferred from electronic annot…		chr5:31140947-31153745 (-) // 54.09 // qB1	NP_032648	P19258///F8WHT5///E9Q1I6///Q9QX20	MpV17 mitochondrial inner membrane protein
1420712_a_at	Hpn	15451	0006508 // proteolysis // not recorded///0008152 // metabolic process // inferred from electronic annotation///0008360 // regulation of cell shape // not recorded///0010628 // positive regulation of gene expression // inferred from mutant phenotype///0010719 // negative regulation of epithelial to mesenchymal transition // not recorded///0010756 // positive regulation of plasminogen activation //…	0005737 // cytoplasm // not recorded///0005789 // endoplasmic reticulum membrane // not recorded///0005886 // plasma membrane // inferred from direct assay///0005886 // plasma membrane // not recorded///0005887 // integral to plasma membrane // not recorded///0005911 // cell-cell junction // inferred from mutant phenotype///0009986 // cell surface // not recorded///0016020 // membrane // inferred…	0003824 // catalytic activity // inferred from electronic annotation///0004252 // serine-type endopeptidase activity // not recorded///0005044 // scavenger receptor activity // inferred from electronic annotation///0005515 // protein binding // inferred from electronic annotation///0008233 // peptidase activity // not recorded///0008236 // serine-type peptidase activity // not recorded///0015269 …	chr7:31098724-31115275 (-) // 97.49 // qB1	NP_001103722///NP_001263198///NP_032307	O35453///Q3U0U6///G3UWE8///E9Q5P0	hepsin
1420759_s_at	Zfy1///Zfy2	22767///22768	0006351 // transcription, DNA-dependent // inferred from electronic annotation///0006355 // regulation of transcription, DNA-dependent // inferred from electronic annotation	0005622 // intracellular // inferred from electronic annotation///0005634 // nucleus // inferred from electronic annotation	0003676 // nucleic acid binding // inferred from electronic annotation///0003677 // DNA binding // inferred from electronic annotation///0008270 // zinc ion binding // inferred from electronic annotation///0046872 // metal ion binding // inferred from electronic annotation	chrY:2106016-2170409 (-) // 99.16 // qA1	NP_033596///NP_033597///XP_003946425	P10925///P20662///H6U8U0	zinc finger protein 1, Y linked///zinc finger protein 2, Y linked
1420935_a_at	Srrm1	51796	0000375 // RNA splicing, via transesterification reactions // not recorded///0000398 // mRNA splicing, via spliceosome // not recorded///0006397 // mRNA processing // inferred from electronic annotation///0008380 // RNA splicing // inferred from electronic annotation	0005634 // nucleus // inferred from electronic annotation///0005681 // spliceosomal complex // inferred from direct assay///0016363 // nuclear matrix // not recorded///0016607 // nuclear speck // inferred from electronic annotation///0071013 // catalytic step 2 spliceosome // not recorded	0003677 // DNA binding // inferred from electronic annotation///0003723 // RNA binding // not recorded	chr4:135321839-135353136 (-) // 94.63 // qD3	NP_001123949///NP_058079	Q52KI8///A2A983///E9QKA4///E9PUK6///A2A8V9///A2A8V8	serine/arginine repetitive matrix 1
1420937_at	Cpsf2	51786	0006378 // mRNA polyadenylation // inferred from electronic annotation///0006379 // mRNA cleavage // inferred from electronic annotation///0006397 // mRNA processing // inferred from electronic annotation///0006398 // histone mRNA 3'-end processing // not recorded	0005634 // nucleus // inferred from electronic annotation///0005847 // mRNA cleavage and polyadenylation specificity factor complex // inferred from direct assay///0005847 // mRNA cleavage and polyadenylation specificity factor complex // not recorded	0003723 // RNA binding // inferred from electronic annotation///0005515 // protein binding // inferred from electronic annotation///0016787 // hydrolase activity // inferred from electronic annotation	chr12:101975982-102005528 (+) // 90.75 // qE	NP_058552	O35218///Q3UGU6///Q3URN8///Q3US33///Q8C6K6	cleavage and polyadenylation specific factor 2
1420988_at	Polh	80905	0000731 // DNA synthesis involved in DNA repair // not recorded///0006260 // DNA replication // inferred from electronic annotation///0006281 // DNA repair // inferred from electronic annotation///0006290 // pyrimidine dimer repair // inferred from direct assay///0006301 // postreplication repair // inferred from direct assay///0006974 // response to DNA damage stimulus // inferred from electroni…	0005634 // nucleus // not recorded///0005737 // cytoplasm // not recorded	0003677 // DNA binding // inferred from electronic annotation///0003684 // damaged DNA binding // inferred from electronic annotation///0003887 // DNA-directed DNA polymerase activity // inferred from direct assay///0016740 // transferase activity // inferred from electronic annotation///0016779 // nucleotidyltransferase activity // inferred from electronic annotation///0046872 // metal ion bindi…	chr17:46171354-46202630 (-) // 92.08 // qC	NP_109640	Q9JJN0///I6L9K1	polymerase (DNA directed), eta (RAD 30 related)
1421016_at	Ighmbp2	20589	0000122 // negative regulation of transcription from RNA polymerase II promoter // not recorded///0006351 // transcription, DNA-dependent // inferred from electronic annotation///0006355 // regulation of transcription, DNA-dependent // inferred from electronic annotation///0006412 // translation // non-traceable author statement///0021522 // spinal cord motor neuron differentiation // inferred fr…	0005634 // nucleus // inferred from direct assay///0005634 // nucleus // not recorded///0005737 // cytoplasm // inferred from direct assay///0005737 // cytoplasm // not recorded///0030424 // axon // inferred from direct assay///0030426 // growth cone // inferred from direct assay///0030529 // ribonucleoprotein complex // inferred from direct assay///0032797 // SMN complex // inferred from electro…	0000049 // tRNA binding // not recorded///0000166 // nucleotide binding // inferred from electronic annotation///0001078 // RNA polymerase II core promoter proximal region sequence-specific DNA binding transcription factor activity involved in negative regulation of transcription // not recorded///0003676 // nucleic acid binding // inferred from electronic annotation///0003677 // DNA binding // n…	chr19:3259241-3282964 (-) // 80.5 // qA	NP_033238	P40694///D6RFT3///D3Z5P5	immunoglobulin mu binding protein 2
1421064_at	Mpp5	56217	0032287 // peripheral nervous system myelin maintenance // inferred from mutant phenotype///0032288 // myelin assembly // not recorded///0035750 // protein localization to myelin sheath abaxonal region // inferred from mutant phenotype///0046939 // nucleotide phosphorylation // inferred from sequence or structural similarity///0090002 // establishment of protein localization to plasma membrane //…	0005737 // cytoplasm // not recorded///0005886 // plasma membrane // inferred from direct assay///0005923 // tight junction // inferred from electronic annotation///0012505 // endomembrane system // inferred from electronic annotation///0016020 // membrane // inferred from electronic annotation///0016021 // integral to membrane // inferred from sequence or structural similarity///0030054 // cell …	0004385 // guanylate kinase activity // inferred from sequence or structural similarity///0005515 // protein binding // inferred from physical interaction///0019904 // protein domain specific binding // not recorded	chr12:78748946-78839219 (+) // 95.93 // qC3	NP_062525	Q9JLB2///B2RRY4	membrane protein, palmitoylated 5 (MAGUK p55 subfamily member 5)
1421205_at	Atm	11920	0000077 // DNA damage checkpoint // inferred from mutant phenotype///0000723 // telomere maintenance // inferred from electronic annotation///0001666 // response to hypoxia // not recorded///0001756 // somitogenesis // inferred from genetic interaction///0002331 // pre-B cell allelic exclusion // inferred from mutant phenotype///0006281 // DNA repair // inferred from direct assay///0006281 // DNA…	0000781 // chromosome, telomeric region // not recorded///0005634 // nucleus // not recorded///0005634 // nucleus // traceable author statement///0005654 // nucleoplasm // traceable author statement///0005737 // cytoplasm // not recorded///0005819 // spindle // inferred from direct assay///0016023 // cytoplasmic membrane-bounded vesicle // inferred from electronic annotation///0031410 // cytoplas…	0000166 // nucleotide binding // inferred from electronic annotation///0003677 // DNA binding // inferred from electronic annotation///0004672 // protein kinase activity // inferred from direct assay///0004672 // protein kinase activity // traceable author statement///0004674 // protein serine/threonine kinase activity // not recorded///0004677 // DNA-dependent protein kinase activity // not reco…	chr9:53439161-53533967 (-) // 98.66 // qA5.3	NP_031525	B9EHX4///Q62388///Q6NX74///Q3UT15	ataxia telangiectasia mutated homolog (human)
1421230_a_at	Msi2	76626	0048864 // stem cell development // inferred from mutant phenotype	0005737 // cytoplasm // inferred from direct assay///0005844 // polysome // inferred from direct assay	0000166 // nucleotide binding // inferred from electronic annotation///0003676 // nucleic acid binding // inferred from electronic annotation///0003723 // RNA binding // inferred from electronic annotation///0003727 // single-stranded RNA binding // inferred from direct assay///0008266 // poly(U) RNA binding // inferred from direct assay	chr11:88342680-88718101 (-) // 75.84 // qC	NP_001188270///NP_473384	Q920Q6///Q3UWR6///Q3TE41///B1AT10///Q2M2Q8///Q32LZ4///Q3T9Z8	musashi RNA-binding protein 2
1421340_at	Map3k5	26408	0000165 // MAPK cascade // not recorded///0000186 // activation of MAPKK activity // not recorded///0000187 // activation of MAPK activity // inferred from direct assay///0006468 // protein phosphorylation // inferred from electronic annotation///0006915 // apoptotic process // inferred from electronic annotation///0006919 // activation of cysteine-type endopeptidase activity involved in apoptoti…	0005737 // cytoplasm // inferred from electronic annotation///0005783 // endoplasmic reticulum // inferred from electronic annotation	0000166 // nucleotide binding // inferred from electronic annotation///0000287 // magnesium ion binding // not recorded///0004672 // protein kinase activity // not recorded///0004674 // protein serine/threonine kinase activity // inferred from electronic annotation///0004709 // MAP kinase kinase kinase activity // inferred from direct assay///0004709 // MAP kinase kinase kinase activity // not re…	chr10:19934482-20142039 (+) // 99.01 // qA3	NP_032606	Q8CC79///O35099///Q14AY4///E9PWG9///D3YVC4///D3Z5H1	mitogen-activated protein kinase kinase kinase 5
1421478_a_at	Zfp318	57908	0006351 // transcription, DNA-dependent // inferred from electronic annotation///0006355 // regulation of transcription, DNA-dependent // inferred from electronic annotation///0007126 // meiosis // inferred from electronic annotation	0005634 // nucleus // inferred from direct assay///0005634 // nucleus // not recorded///0005737 // cytoplasm // not recorded	0003676 // nucleic acid binding // inferred from electronic annotation///0008270 // zinc ion binding // inferred from electronic annotation///0046872 // metal ion binding // inferred from electronic annotation	chr17:46386739-46420916 (+) // 95.18 // qC	NP_067321///NP_997554	Q99PP2///B9EK88///F6R9J2///B8JJA0///B0V2M3	zinc finger protein 318
1421911_at	Stat2	20847	0006351 // transcription, DNA-dependent // inferred from electronic annotation///0006355 // regulation of transcription, DNA-dependent // inferred from electronic annotation///0007165 // signal transduction // inferred from electronic annotation	0005634 // nucleus // inferred from direct assay///0005737 // cytoplasm // inferred from direct assay///0005737 // cytoplasm // not recorded///0005886 // plasma membrane // not recorded	0003677 // DNA binding // inferred from electronic annotation///0003700 // sequence-specific DNA binding transcription factor activity // inferred from electronic annotation///0004871 // signal transducer activity // inferred from electronic annotation///0005509 // calcium ion binding // inferred from electronic annotation///0005515 // protein binding // inferred from physical interaction	chr10:128270575-128292852 (+) // 95.58 // qD3	NP_064347	Q9CW17///Q8CD97///Q3U5W1///Q9QXJ2///Q6P1X8///E9QJX9///Q3UDU1///Q9WVL2///Q9QZE4	signal transducer and activator of transcription 2
1421938_at	Serhl	68607	0008152 // metabolic process // inferred from sequence or structural similarity	0005737 // cytoplasm // inferred from electronic annotation///0005739 // mitochondrion // inferred from direct assay///0005777 // peroxisome // inferred from sequence or structural similarity///0016023 // cytoplasmic membrane-bounded vesicle // inferred from direct assay///0048471 // perinuclear region of cytoplasm // inferred from electronic annotation	0016787 // hydrolase activity // inferred from sequence or structural similarity	chr15:83100212-83122745 (+) // 98.24 // qE1	NP_075964	Q9EPB5///Q3U3G8///Q80XK9///E9Q8E7	serine hydrolase-like
1421980_at	Kcnc3	16504	0006810 // transport // inferred from electronic annotation///0006811 // ion transport // inferred from electronic annotation///0006813 // potassium ion transport // inferred from electronic annotation///0034765 // regulation of ion transmembrane transport // inferred from electronic annotation///0046928 // regulation of neurotransmitter secretion // inferred from mutant phenotype///0051260 // pr…	0008076 // voltage-gated potassium channel complex // inferred from electronic annotation///0016020 // membrane // inferred from electronic annotation///0016021 // integral to membrane // inferred from electronic annotation///0030673 // axolemma // inferred from direct assay///0031594 // neuromuscular junction // inferred from direct assay///0032590 // dendrite membrane // inferred from direct as…	0005216 // ion channel activity // inferred from electronic annotation///0005244 // voltage-gated ion channel activity // inferred from electronic annotation///0005249 // voltage-gated potassium channel activity // inferred from electronic annotation///0005251 // delayed rectifier potassium channel activity // not recorded///0005267 // potassium channel activity // inferred from electronic annota…	chr7:44590655-44596564 (+) // 93.62 // qB3	NP_032448	E9QKI2///D3YZV4///D3YUC7///D3YZV2	potassium voltage gated channel, Shaw-related subfamily, member 3
1422553_at	Pten	19211	0001525 // angiogenesis // inferred from mutant phenotype///0001933 // negative regulation of protein phosphorylation // not recorded///0002902 // regulation of B cell apoptotic process // inferred from mutant phenotype///0006470 // protein dephosphorylation // not recorded///0006629 // lipid metabolic process // inferred from electronic annotation///0006915 // apoptotic process // inferred from …	0005622 // intracellular // inferred from mutant phenotype///0005634 // nucleus // inferred from direct assay///0005634 // nucleus // not recorded///0005737 // cytoplasm // inferred from direct assay///0005737 // cytoplasm // not recorded///0005739 // mitochondrion // not recorded///0005886 // plasma membrane // not recorded///0009898 // internal side of plasma membrane // not recorded///0016605 …	0000287 // magnesium ion binding // inferred from electronic annotation///0004438 // phosphatidylinositol-3-phosphatase activity // not recorded///0004721 // phosphoprotein phosphatase activity // not recorded///0004722 // protein serine/threonine phosphatase activity // not recorded///0004725 // protein tyrosine phosphatase activity // not recorded///0005161 // platelet-derived growth factor rec…	chr19:32757496-32822658 (+) // 97.14 // qC1	NP_032986	Q8BSR7///O08586///Q3UUN5///Q3UUT8	phosphatase and tensin homolog
1422556_at	Gna13	14674	0001525 // angiogenesis // inferred from mutant phenotype///0001569 // patterning of blood vessels // inferred from mutant phenotype///0001701 // in utero embryonic development // inferred from genetic interaction///0006184 // GTP catabolic process // not recorded///0006184 // GTP catabolic process // traceable author statement///0007165 // signal transduction // inferred from electronic annotati…	0005834 // heterotrimeric G-protein complex // not recorded///0005834 // heterotrimeric G-protein complex // traceable author statement///0005886 // plasma membrane // traceable author statement///0016020 // membrane // inferred from electronic annotation///0031234 // extrinsic to internal side of plasma membrane // not recorded///0031526 // brush border membrane // not recorded///0042470 // mela…	0000166 // nucleotide binding // inferred from electronic annotation///0001664 // G-protein coupled receptor binding // not recorded///0003924 // GTPase activity // not recorded///0003924 // GTPase activity // traceable author statement///0004871 // signal transducer activity // not recorded///0005515 // protein binding // inferred from electronic annotation///0005515 // protein binding // inferr…	chr11:109362845-109400726 (+) // 94.74 // qE1	NP_034433	P27601///Q3UE40///Q8C5L2///Q8K086///Q9D034	guanine nucleotide binding protein, alpha 13
1422851_at	Hmga2	15364	0000122 // negative regulation of transcription from RNA polymerase II promoter // not recorded///0001837 // epithelial to mesenchymal transition // not recorded///0002062 // chondrocyte differentiation // not recorded///0003131 // mesodermal-endodermal cell signaling // not recorded///0006284 // base-excision repair // not recorded///0006351 // transcription, DNA-dependent // inferred from elect…	0000228 // nuclear chromosome // inferred from direct assay///0000785 // chromatin // inferred from electronic annotation///0005634 // nucleus // inferred from direct assay///0005634 // nucleus // not recorded///0032993 // protein-DNA complex // not recorded///0035985 // senescence-associated heterochromatin focus // not recorded///0071141 // SMAD protein complex // not recorded	0000975 // regulatory region DNA binding // not recorded///0000988 // protein binding transcription factor activity // not recorded///0001047 // core promoter binding // not recorded///0001071 // nucleic acid binding transcription factor activity // not recorded///0001077 // RNA polymerase II core promoter proximal region sequence-specific DNA binding transcription factor activity involved in pos…	chr10:120361659-120477007 (-) // 88.22 // qD2	NP_034571	P52927///Q6NSP9	high mobility group AT-hook 2
1422861_s_at	Pdlim5	56376	0051963 // regulation of synapse assembly // not recorded///0061001 // regulation of dendritic spine morphogenesis // not recorded	0005737 // cytoplasm // inferred from electronic annotation///0005829 // cytosol // not recorded///0005886 // plasma membrane // inferred from electronic annotation///0014069 // postsynaptic density // not recorded///0015629 // actin cytoskeleton // not recorded///0016020 // membrane // not recorded///0030018 // Z disc // inferred from direct assay///0030054 // cell junction // inferred from elec…	0003779 // actin binding // not recorded///0005080 // protein kinase C binding // not recorded///0005515 // protein binding // inferred from physical interaction///0008270 // zinc ion binding // inferred from electronic annotation///0042805 // actinin binding // not recorded///0046872 // metal ion binding // inferred from electronic annotation///0047485 // protein N-terminus binding // not record…	chr3:142241563-142395626 (-) // 98.86 // qH1	NP_001177781///NP_001177782///NP_001177783///NP_001177784///NP_001177785///NP_001177786///NP_062782///NP_062783///NP_072048	Q8CI51///Q8VDV4///D9J2Z9///D9J300///D9J301///D9J302///D9J303///Q2Q7P0///Q9CRA2	PDZ and LIM domain 5
1422979_at	Suv39h2	64707	0006333 // chromatin assembly or disassembly // not recorded///0006338 // chromatin remodeling // not recorded///0006351 // transcription, DNA-dependent // inferred from electronic annotation///0006355 // regulation of transcription, DNA-dependent // inferred from electronic annotation///0006479 // protein methylation // inferred from direct assay///0007049 // cell cycle // inferred from electron…	0000775 // chromosome, centromeric region // inferred from electronic annotation///0000785 // chromatin // not recorded///0005634 // nucleus // inferred from electronic annotation///0005694 // chromosome // inferred from electronic annotation///0005720 // nuclear heterochromatin // inferred from direct assay	0003682 // chromatin binding // inferred from direct assay///0005515 // protein binding // inferred from electronic annotation///0008168 // methyltransferase activity // inferred from direct assay///0008270 // zinc ion binding // inferred from electronic annotation///0008276 // protein methyltransferase activity // inferred from direct assay///0016740 // transferase activity // inferred from elec…	chr2:3458197-3474969 (-) // 98.56 // qA1	NP_073561	Q9EQQ0///Q3TNH3///Q8K085///E0CZC9///F6WB49	suppressor of variegation 3-9 homolog 2 (Drosophila)
1423089_at	Tmod3	50875	0051271 // negative regulation of cellular component movement // not recorded///0051694 // pointed-end actin filament capping // not recorded	0001726 // ruffle // not recorded///0005737 // cytoplasm // inferred from electronic annotation///0005856 // cytoskeleton // inferred from electronic annotation///0005865 // striated muscle thin filament // inferred from direct assay///0030027 // lamellipodium // not recorded///0031941 // filamentous actin // not recorded	0003779 // actin binding // inferred from electronic annotation///0005523 // tropomyosin binding // inferred from direct assay///0051011 // microtubule minus-end binding // not recorded	chr9:75497716-75559657 (-) // 89.3 // qD	NP_058659	Q9JHJ0///Q8C3Z3///Q3TFA9	tropomodulin 3
1423134_at	Rilpl2	80291		0005737 // cytoplasm // not recorded///0005829 // cytosol // inferred from electronic annotation///0005886 // plasma membrane // not recorded	0042802 // identical protein binding // not recorded	chr5:124463266-124478509 (-) // 96.49 // qF	NP_084535	Q99LE1	Rab interacting lysosomal protein-like 2
1423141_at	Lipa	16889	0000902 // cell morphogenesis // inferred from mutant phenotype///0001816 // cytokine production // inferred from mutant phenotype///0006629 // lipid metabolic process // inferred from electronic annotation///0006631 // fatty acid metabolic process // not recorded///0006954 // inflammatory response // inferred from mutant phenotype///0008283 // cell proliferation // inferred from mutant phenotype…	0005764 // lysosome // not recorded	0004771 // sterol esterase activity // not recorded///0016298 // lipase activity // not recorded///0016787 // hydrolase activity // inferred from electronic annotation///0016788 // hydrolase activity, acting on ester bonds // inferred from electronic annotation	chr19:34492317-34527438 (-) // 83.06 // qC1	NP_001104570///NP_067435	Q9Z0M5///Q3TEL5///Q6PDR1	lysosomal acid lipase A
1423176_at	Tob1	22057	0007184 // SMAD protein import into nucleus // inferred from direct assay///0008285 // negative regulation of cell proliferation // not recorded///0017148 // negative regulation of translation // not recorded///0030514 // negative regulation of BMP signaling pathway // inferred from direct assay///0045668 // negative regulation of osteoblast differentiation // inferred from mutant phenotype///006…	0005737 // cytoplasm // inferred from direct assay	0003714 // transcription corepressor activity // inferred from direct assay///0005515 // protein binding // inferred from physical interaction///0030971 // receptor tyrosine kinase binding // not recorded///0046332 // SMAD binding // inferred from direct assay	chr11:94209905-94215495 (+) // 85.36 // qD	NP_033453	Q3UQ91///Q640M3	transducer of ErbB-2.1
1423546_at	Zfp207	22680		0005634 // nucleus // inferred from direct assay///0005634 // nucleus // not recorded	0008201 // heparin binding // inferred from direct assay///0046872 // metal ion binding // inferred from electronic annotation	chr11:80383309-80396854 (+) // 98.3 // qB5	NP_001123641///NP_001123642///NP_001123643///NP_035881	Q99LA2///Q9JMD0///Q9Z326	zinc finger protein 207
1424075_at	9430016H08Rik	68115		0005739 // mitochondrion // inferred from electronic annotation		chr1:57406547-57415955 (+) // 95.35 // qC1.3	NP_001074650	Q8BHE8	RIKEN cDNA 9430016H08 gene
1424221_at	Susd4	96935		0016020 // membrane // inferred from electronic annotation///0016021 // integral to membrane // inferred from electronic annotation		chr1:182764894-182895656 (+) // 98.23 // qH5	NP_659045	Q8BH32	sushi domain containing 4
1424342_at	Fyttd1	69823	0006406 // mRNA export from nucleus // not recorded///0006810 // transport // inferred from electronic annotation///0051028 // mRNA transport // inferred from electronic annotation	0005634 // nucleus // inferred from electronic annotation///0005654 // nucleoplasm // not recorded///0016607 // nuclear speck // not recorded	0003723 // RNA binding // inferred from electronic annotation///0003729 // mRNA binding // not recorded///0005515 // protein binding // inferred from electronic annotation	chr16:32877808-32908963 (+) // 99.34 // qB3	NP_001152821///NP_081502	Q91Z49	forty-two-three domain containing 1
1424451_at	Acaa1b	235674	0006629 // lipid metabolic process // inferred from electronic annotation///0006631 // fatty acid metabolic process // inferred from electronic annotation///0008152 // metabolic process // inferred from electronic annotation///0008610 // lipid biosynthetic process // inferred from electronic annotation	0005739 // mitochondrion // inferred from direct assay///0005777 // peroxisome // inferred from electronic annotation	0003824 // catalytic activity // inferred from electronic annotation///0003985 // acetyl-CoA C-acetyltransferase activity // traceable author statement///0003988 // acetyl-CoA C-acyltransferase activity // inferred from electronic annotation///0016740 // transferase activity // inferred from electronic annotation///0016746 // transferase activity, transferring acyl groups // inferred from electro…	chr9:119148042-119157057 (-) // 96.0 // qF3	NP_666342	Q3UKM0///Q3TUU3///Q8VCH0///Q8R343	acetyl-Coenzyme A acyltransferase 1B
1424504_at	Rab22a	19334	0006184 // GTP catabolic process // inferred from direct assay///0006810 // transport // inferred from electronic annotation///0006886 // intracellular protein transport // inferred from electronic annotation///0006897 // endocytosis // not recorded///0006913 // nucleocytoplasmic transport // inferred from electronic annotation///0007032 // endosome organization // inferred from electronic annota…	0001726 // ruffle // inferred from electronic annotation///0005622 // intracellular // inferred from electronic annotation///0005634 // nucleus // inferred from electronic annotation///0005737 // cytoplasm // inferred from electronic annotation///0005768 // endosome // inferred from electronic annotation///0005769 // early endosome // not recorded///0005886 // plasma membrane // not recorded///00…	0000166 // nucleotide binding // inferred from electronic annotation///0003924 // GTPase activity // inferred from direct assay///0005515 // protein binding // inferred from physical interaction///0005525 // GTP binding // inferred from direct assay///0019003 // GDP binding // not recorded	chr2:173659857-173705678 (+) // 95.73 // qH3	NP_077756	D6RFT6///P35285///Q0PD34///Q9CXG2	RAB22A, member RAS oncogene family
1424893_at	Ndel1	83431	0000226 // microtubule cytoskeleton organization // inferred from genetic interaction///0001764 // neuron migration // inferred from genetic interaction///0001833 // inner cell mass cell proliferation // inferred from mutant phenotype///0006810 // transport // inferred from electronic annotation///0007059 // chromosome segregation // not recorded///0007275 // multicellular organismal development …	0000775 // chromosome, centromeric region // inferred from electronic annotation///0000776 // kinetochore // not recorded///0000777 // condensed chromosome kinetochore // inferred from electronic annotation///0005635 // nuclear envelope // inferred from sequence or structural similarity///0005694 // chromosome // inferred from electronic annotation///0005737 // cytoplasm // not recorded///0005813…	0005515 // protein binding // inferred from physical interaction///0008017 // microtubule binding // inferred from direct assay///0032403 // protein complex binding // not recorded///0043014 // alpha-tubulin binding // inferred from direct assay///0048487 // beta-tubulin binding // inferred from direct assay///0070012 // oligopeptidase activity // not recorded	chr11:68828956-68845425 (-) // 75.01 // qB3	NP_076157	Q9ERR1	nuclear distribution gene E-like homolog 1 (A. nidulans)
1424917_a_at	Wipi1	52639	0000045 // autophagic vacuole assembly // not recorded///0006914 // autophagy // inferred from electronic annotation///0048203 // vesicle targeting, trans-Golgi to endosome // not recorded	0000407 // pre-autophagosomal structure // not recorded///0000421 // autophagic vacuole membrane // not recorded///0005737 // cytoplasm // not recorded///0005768 // endosome // inferred from electronic annotation///0005794 // Golgi apparatus // inferred from electronic annotation///0005802 // trans-Golgi network // not recorded///0005829 // cytosol // not recorded///0005856 // cytoskeleton // inf…	0005102 // receptor binding // not recorded///0005515 // protein binding // inferred from electronic annotation///0030331 // estrogen receptor binding // not recorded///0032266 // phosphatidylinositol-3-phosphate binding // not recorded///0050681 // androgen receptor binding // not recorded///0080025 // phosphatidylinositol-3,5-bisphosphate binding // not recorded	chr11:109573331-109611432 (-) // 97.77 // qE1	NP_666052	Q8R3E3	WD repeat domain, phosphoinositide interacting 1
1425213_at	Fam81a	76886				chr9:70090390-70141544 (-) // 88.29 // qD	NP_084060	Q3UXZ6///D3YVT3///D3YYF8	family with sequence similarity 81, member A
1425270_at	Kif1b	16561	0006200 // ATP catabolic process // inferred from direct assay///0007018 // microtubule-based movement // inferred from direct assay///0007270 // neuron-neuron synaptic transmission // inferred from mutant phenotype///0007274 // neuromuscular synaptic transmission // inferred from mutant phenotype///0008089 // anterograde axon cargo transport // inferred from mutant phenotype///0008152 // metabol…	0005737 // cytoplasm // inferred from electronic annotation///0005739 // mitochondrion // inferred from direct assay///0005856 // cytoskeleton // inferred from electronic annotation///0005871 // kinesin complex // inferred from electronic annotation///0005874 // microtubule // inferred from electronic annotation///0005875 // microtubule associated complex // inferred from direct assay///0016023 /…	0000166 // nucleotide binding // inferred from electronic annotation///0003777 // microtubule motor activity // inferred from direct assay///0005515 // protein binding // inferred from physical interaction///0005524 // ATP binding // inferred from electronic annotation///0005543 // phospholipid binding // inferred from electronic annotation///0008017 // microtubule binding // traceable author sta…	chr4:149235879-149307623 (-) // 98.63 // qE2	NP_032467///NP_997565	Q60575///A2AH75///Q3UY61///Q6PB45///Q8BN53///Q8C6Z0	kinesin family member 1B
1425546_a_at	Srprb///Trf	20818///22041	0006810 // transport // inferred from electronic annotation///0006811 // ion transport // inferred from electronic annotation///0006826 // iron ion transport // inferred from mutant phenotype///0006879 // cellular iron ion homeostasis // inferred from electronic annotation///0007015 // actin filament organization // inferred from direct assay///0007257 // activation of JUN kinase activity // infe…	0005576 // extracellular region // inferred from electronic annotation///0005604 // basement membrane // not recorded///0005615 // extracellular space // not recorded///0005622 // intracellular // inferred from electronic annotation///0005737 // cytoplasm // not recorded///0005739 // mitochondrion // not recorded///0005768 // endosome // inferred from direct assay///0005769 // early endosome // n…	0000166 // nucleotide binding // inferred from electronic annotation///0003924 // GTPase activity // inferred from electronic annotation///0005525 // GTP binding // inferred from electronic annotation///0008199 // ferric iron binding // not recorded///0015091 // ferric iron transmembrane transporter activity // not recorded///0031625 // ubiquitin protein ligase binding // not recorded///0046872 /…	chr9:103210493-103228069 (-) // 90.56 // qF1	NP_033301///NP_598738	Q921I1///F7CJN9///F7BAE9///E9Q035///P47758///Q542X6	signal recognition particle receptor, B subunit///transferrin
1425710_a_at	Homer1	26556	0003009 // skeletal muscle contraction // inferred from mutant phenotype///0006950 // response to stress // inferred from electronic annotation///0007216 // G-protein coupled glutamate receptor signaling pathway // traceable author statement///0007623 // circadian rhythm // inferred from electronic annotation///0035094 // response to nicotine // inferred from electronic annotation///0035418 // pr…	0005737 // cytoplasm // inferred from direct assay///0005886 // plasma membrane // inferred from direct assay///0014069 // postsynaptic density // inferred from direct assay///0016020 // membrane // inferred from direct assay///0030018 // Z disc // inferred from direct assay///0030054 // cell junction // inferred from electronic annotation///0030425 // dendrite // inferred from electronic annotat…	0005102 // receptor binding // inferred from electronic annotation///0005515 // protein binding // inferred from physical interaction///0031802 // type 5 metabotropic glutamate receptor binding // inferred from electronic annotation///0032947 // protein complex scaffold // inferred from electronic annotation///0035256 // G-protein coupled glutamate receptor binding // inferred from electronic ann…	chr13:93304798-93402572 (+) // 97.54 // qC3	NP_036112///NP_671705///NP_687036	Q8C655///Q9Z2Y3///D3Z6A7///E9Q0I8///E9Q0I7///Q3UVL6///Q5D052	homer homolog 1 (Drosophila)
1425991_a_at	Kank2	235041	0000122 // negative regulation of transcription from RNA polymerase II promoter // not recorded///0006351 // transcription, DNA-dependent // inferred from electronic annotation///0006355 // regulation of transcription, DNA-dependent // inferred from electronic annotation///0006915 // apoptotic process // inferred from electronic annotation///0008285 // negative regulation of cell proliferation //…	0005737 // cytoplasm // not recorded///0005739 // mitochondrion // not recorded	0005515 // protein binding // inferred from electronic annotation	chr9:21768076-21798503 (-) // 96.79 // qA3	NP_663586	Q8BX02	KN motif and ankyrin repeat domains 2
1426108_s_at	Cacnb1	12295	0006612 // protein targeting to membrane // inferred from mutant phenotype///0006810 // transport // inferred from electronic annotation///0006811 // ion transport // inferred from electronic annotation///0006816 // calcium ion transport // inferred from mutant phenotype///0034765 // regulation of ion transmembrane transport // inferred from electronic annotation///0070588 // calcium ion transmem…	0005886 // plasma membrane // inferred from electronic annotation///0005891 // voltage-gated calcium channel complex // inferred from direct assay///0005891 // voltage-gated calcium channel complex // not recorded///0016020 // membrane // inferred from electronic annotation///0016529 // sarcoplasmic reticulum // inferred from direct assay///0030315 // T-tubule // inferred from direct assay///0042…	0005244 // voltage-gated ion channel activity // inferred from electronic annotation///0005245 // voltage-gated calcium channel activity // inferred from direct assay///0005245 // voltage-gated calcium channel activity // inferred from mutant phenotype///0005245 // voltage-gated calcium channel activity // not recorded///0005262 // calcium channel activity // inferred from electronic annotation//…	chr11:98005020-98022425 (-) // 99.93 // qD	NP_001152791///NP_001152792///NP_112450///NP_660099	Q3U2N3///I2FKE4///Q8R3Z5///A2A545///A2A542///A2A543///Q6DD95	calcium channel, voltage-dependent, beta 1 subunit
1426366_at	Ago2	239528	0006351 // transcription, DNA-dependent // inferred from electronic annotation///0006355 // regulation of transcription, DNA-dependent // inferred from electronic annotation///0006379 // mRNA cleavage // inferred from mutant phenotype///0006417 // regulation of translation // inferred from electronic annotation///0007275 // multicellular organismal development // inferred from electronic annotati…	0000932 // cytoplasmic mRNA processing body // inferred from direct assay///0000932 // cytoplasmic mRNA processing body // not recorded///0005634 // nucleus // inferred from electronic annotation///0005737 // cytoplasm // not recorded///0005844 // polysome // not recorded///0005845 // mRNA cap binding complex // not recorded///0016442 // RNA-induced silencing complex // not recorded///0030529 // …	0000340 // RNA 7-methylguanosine cap binding // not recorded///0003676 // nucleic acid binding // inferred from electronic annotation///0003723 // RNA binding // inferred from direct assay///0003729 // mRNA binding // inferred from direct assay///0004518 // nuclease activity // inferred from electronic annotation///0004519 // endonuclease activity // inferred from electronic annotation///0004521 …	chrX:140798369-140800927 (+) // 89.49 // qF1///chr15:73106104-73125219 (-) // 95.28 // qD3	NP_694818	Q8CJG0///Q6PHA2///Q8R3Q7///Q3UQ34///Q6P239	argonaute RISC catalytic subunit 2
1426636_a_at	Xiap	11798	0006915 // apoptotic process // inferred from electronic annotation///0016055 // Wnt receptor signaling pathway // inferred from electronic annotation///0016567 // protein ubiquitination // not recorded///0043066 // negative regulation of apoptotic process // inferred from direct assay///0043066 // negative regulation of apoptotic process // not recorded///0043154 // negative regulation of cystei…	0005622 // intracellular // inferred from electronic annotation///0005634 // nucleus // not recorded///0005737 // cytoplasm // inferred from direct assay///0005737 // cytoplasm // not recorded///0005829 // cytosol // not recorded///0043234 // protein complex // not recorded///0048471 // perinuclear region of cytoplasm // not recorded	0002020 // protease binding // not recorded///0004842 // ubiquitin-protein ligase activity // not recorded///0005515 // protein binding // inferred from physical interaction///0008270 // zinc ion binding // inferred from electronic annotation///0016874 // ligase activity // inferred from electronic annotation///0043027 // cysteine-type endopeptidase inhibitor activity involved in apoptotic proces…	chrX:42071324-42105270 (+) // 94.72 // qA4	NP_033818	Q60989///A2BGY5	X-linked inhibitor of apoptosis
1426702_at	Fam160a2	74349	0006810 // transport // inferred from electronic annotation///0007032 // endosome organization // not recorded///0007040 // lysosome organization // not recorded///0008333 // endosome to lysosome transport // not recorded///0015031 // protein transport // inferred from electronic annotation///0045022 // early endosome to late endosome transport // not recorded	0070695 // FHF complex // not recorded	0005515 // protein binding // inferred from electronic annotation	chr7:105376302-105400034 (-) // 98.03 // qE3	NP_001229292///NP_001229293///NP_001229294///NP_950174	J3QP99///Q3U2I3///Q8VDK9	family with sequence similarity 160, member A2
1426777_a_at	Wasl	73178	0006351 // transcription, DNA-dependent // inferred from electronic annotation///0006355 // regulation of transcription, DNA-dependent // inferred from electronic annotation///0006461 // protein complex assembly // inferred from electronic annotation///0006900 // membrane budding // not recorded///0007015 // actin filament organization // inferred from electronic annotation///0008154 // actin pol…	0000139 // Golgi membrane // not recorded///0005634 // nucleus // inferred from electronic annotation///0005730 // nucleolus // inferred from electronic annotation///0005737 // cytoplasm // inferred by curator///0005829 // cytosol // traceable author statement///0005856 // cytoskeleton // inferred from electronic annotation///0015629 // actin cytoskeleton // inferred from electronic annotation///…	0003779 // actin binding // inferred from electronic annotation///0005083 // small GTPase regulator activity // inferred from electronic annotation///0005515 // protein binding // inferred from physical interaction///0042802 // identical protein binding // not recorded	chr6:24613804-24665009 (-) // 93.18 // qA3.1	NP_001161217///NP_082735	Q9CXQ9///Q3USR1///Q3TXX8///Q3UMN0///Q7TPN5///Q91YD9///Q3UGK7///Q3UQ99///Q80VV6///Q05CX6///Q6PDL3	Wiskott-Aldrich syndrome-like (human)
1426869_at	Boc	117606	0007155 // cell adhesion // inferred from electronic annotation///0007224 // smoothened signaling pathway // inferred from direct assay///0007411 // axon guidance // inferred from mutant phenotype///0007411 // axon guidance // not recorded///0016202 // regulation of striated muscle tissue development // not recorded///0016337 // cell-cell adhesion // traceable author statement///0030030 // cell p…	0005886 // plasma membrane // traceable author statement///0005887 // integral to plasma membrane // not recorded///0009986 // cell surface // traceable author statement///0016020 // membrane // inferred from electronic annotation///0016021 // integral to membrane // inferred from electronic annotation///0030424 // axon // inferred from direct assay///0030426 // growth cone // inferred from direc…	0005515 // protein binding // inferred from physical interaction	chr16:44485042-44491287 (-) // 96.68 // qB4	NP_766094	Q6AZB0///D3Z763	biregional cell adhesion molecule-related/down-regulated by oncogenes (Cdon) binding protein
1427004_at	Fbxo2	230904	0006511 // ubiquitin-dependent protein catabolic process // inferred from direct assay///0006516 // glycoprotein catabolic process // inferred from direct assay///0008285 // negative regulation of cell proliferation // not recorded///0016567 // protein ubiquitination // inferred from direct assay///0030163 // protein catabolic process // inferred from electronic annotation///0030433 // ER-associa…	0005737 // cytoplasm // inferred from electronic annotation///0005783 // endoplasmic reticulum // inferred from electronic annotation///0005829 // cytosol // inferred from direct assay///0005829 // cytosol // traceable author statement///0016020 // membrane // inferred from electronic annotation///0019005 // SCF ubiquitin ligase complex // inferred from direct assay///0031090 // organelle membran…	0001540 // beta-amyloid binding // inferred from direct assay///0001948 // glycoprotein binding // inferred from direct assay///0005515 // protein binding // inferred from physical interaction///0030246 // carbohydrate binding // inferred from direct assay	chr4:148160621-148166424 (+) // 82.67 // qE2	NP_789818	Q3USR5///Q80UW2	F-box protein 2
1427141_at	2700099C18Rik	77022				chr17:94750137-94775137 (+) // 98.48 // qE5			NDC80 homolog, kinetochore complex component pseudogene
1427164_at	Il13ra1	16164	0019221 // cytokine-mediated signaling pathway // inferred from electronic annotation	0016020 // membrane // inferred from electronic annotation///0016021 // integral to membrane // inferred from electronic annotation	0004896 // cytokine receptor activity // inferred from electronic annotation///0005515 // protein binding // inferred from electronic annotation///0016515 // interleukin-13 receptor activity // not recorded	chrX:36141255-36170380 (+) // 97.17 // qA3.3	NP_598751	Q8BNM4///Q8C1Z3///Q3UPQ9///Q8VDP7///O09030	interleukin 13 receptor, alpha 1
1427190_at	Appl1	72993	0007049 // cell cycle // inferred from electronic annotation///0008283 // cell proliferation // not recorded///0046324 // regulation of glucose import // not recorded///0090003 // regulation of establishment of protein localization to plasma membrane // not recorded	0005634 // nucleus // not recorded///0005768 // endosome // inferred from electronic annotation///0005829 // cytosol // not recorded///0010008 // endosome membrane // not recorded///0012506 // vesicle membrane // not recorded///0016020 // membrane // inferred from electronic annotation///0016581 // NuRD complex // not recorded///0031901 // early endosome membrane // inferred from electronic annot…	0005515 // protein binding // inferred from electronic annotation///0005543 // phospholipid binding // inferred from electronic annotation///0043422 // protein kinase B binding // not recorded	chr14:26923123-26951501 (-) // 99.33 // qA3	NP_660256	Q8K3H0	adaptor protein, phosphotyrosine interaction, PH domain and leucine zipper containing 1
1427254_at	Zfp445	235682	0006351 // transcription, DNA-dependent // inferred from electronic annotation///0006355 // regulation of transcription, DNA-dependent // inferred from electronic annotation///0016032 // viral reproduction // inferred from electronic annotation	0005622 // intracellular // inferred from electronic annotation///0005634 // nucleus // inferred from electronic annotation	0003676 // nucleic acid binding // inferred from electronic annotation///0003677 // DNA binding // inferred from electronic annotation///0003700 // sequence-specific DNA binding transcription factor activity // inferred from electronic annotation///0046872 // metal ion binding // inferred from electronic annotation	chr9:122850382-122854412 (-) // 87.92 // qF4	NP_775540	Q8CBF5///Q8R2V3///Q499F8///O89108	zinc finger protein 445
1427267_at	Tnrc18	231861			0003677 // DNA binding // inferred from electronic annotation	chr5:142762989-142787760 (-) // 98.53 // qG2	NP_001116202///NP_839973	Q80WC3///D3YV17///F6Z7L1///Q52KG0	trinucleotide repeat containing 18
1427285_s_at	Malat1	72289	0000381 // regulation of alternative mRNA splicing, via spliceosome // inferred from mutant phenotype///0035063 // nuclear speck organization // not recorded///0050807 // regulation of synapse organization // inferred from mutant phenotype	0016607 // nuclear speck // inferred from direct assay///0016607 // nuclear speck // not recorded		chr19:5799964-5802329 (-) // 85.37 // qA		B0LAE7	metastasis associated lung adenocarcinoma transcript 1 (non-coding RNA)
1427510_at	Gnai1	14677	0006184 // GTP catabolic process // traceable author statement///0007049 // cell cycle // inferred from electronic annotation///0007165 // signal transduction // inferred from electronic annotation///0007186 // G-protein coupled receptor signaling pathway // not recorded///0007186 // G-protein coupled receptor signaling pathway // traceable author statement///0007188 // adenylate cyclase-modulati…	0005622 // intracellular // inferred from direct assay///0005634 // nucleus // inferred from electronic annotation///0005737 // cytoplasm // not recorded///0005813 // centrosome // not recorded///0005815 // microtubule organizing center // inferred from electronic annotation///0005834 // heterotrimeric G-protein complex // not recorded///0005856 // cytoskeleton // inferred from electronic annotat…	0000166 // nucleotide binding // inferred from electronic annotation///0003924 // GTPase activity // not recorded///0003924 // GTPase activity // traceable author statement///0004871 // signal transducer activity // not recorded///0005515 // protein binding // inferred from electronic annotation///0005525 // GTP binding // inferred from electronic annotation///0019001 // guanyl nucleotide binding…	chr5:18267160-18360627 (-) // 93.94 // qA3	NP_034435	B2RSH2///Q61018	guanine nucleotide binding protein (G protein), alpha inhibiting 1
1427586_at	Sema4b	20352	0007275 // multicellular organismal development // inferred from electronic annotation///0007399 // nervous system development // inferred from electronic annotation///0030154 // cell differentiation // inferred from electronic annotation	0016020 // membrane // inferred from electronic annotation///0016021 // integral to membrane // inferred from electronic annotation	0004872 // receptor activity // inferred from electronic annotation///0005515 // protein binding // inferred from electronic annotation	chr7:80186877-80225422 (+) // 98.64 // qD2	NP_038687	Q8BIR6///Q62179///F2Z3W4	sema domain, immunoglobulin domain (Ig), transmembrane domain (TM) and short cytoplasmic domain, (semaphorin) 4B
1427703_at	Pafah1b1	18472	0000132 // establishment of mitotic spindle orientation // not recorded///0000226 // microtubule cytoskeleton organization // inferred from genetic interaction///0000226 // microtubule cytoskeleton organization // inferred from mutant phenotype///0001667 // ameboidal cell migration // inferred from mutant phenotype///0001675 // acrosome assembly // inferred from mutant phenotype///0001764 // neur…	0000235 // astral microtubule // not recorded///0000776 // kinetochore // not recorded///0005634 // nucleus // not recorded///0005635 // nuclear envelope // not recorded///0005635 // nuclear envelope // inferred from sequence or structural similarity///0005737 // cytoplasm // inferred from direct assay///0005737 // cytoplasm // not recorded///0005813 // centrosome // inferred from direct assay///…	0005515 // protein binding // inferred from physical interaction///0008017 // microtubule binding // inferred from direct assay///0008017 // microtubule binding // not recorded///0032403 // protein complex binding // not recorded///0042803 // protein homodimerization activity // inferred from physical interaction///0045502 // dynein binding // not recorded///0045505 // dynein intermediate chain b…	chr11:74678317-74689035 (-) // 71.11 // qB5	NP_038653	Q3UHM0///P63005///Q3TIK0///Q3TJG1///Q3TUH5///Q3UGR6///Q3UH92///Q5SW18	platelet-activating factor acetylhydrolase, isoform 1b, subunit 1
1427717_at	Cd80	12519	0031295 // T cell costimulation // inferred from direct assay///0042102 // positive regulation of T cell proliferation // not recorded///0046641 // positive regulation of alpha-beta T cell proliferation // inferred from direct assay///0050731 // positive regulation of peptidyl-tyrosine phosphorylation // not recorded	0009897 // external side of plasma membrane // inferred from direct assay///0009986 // cell surface // not recorded///0016020 // membrane // inferred from electronic annotation///0016021 // integral to membrane // inferred from electronic annotation	0005515 // protein binding // inferred from physical interaction	chr16:38458932-38486930 (+) // 72.38 // qB4	NP_033985	Q00609///Q3U4B5///Q549R2///Q6LD87///Q9JHC3///Q9R1Z9	CD80 antigen
1427950_at	Ltn1	78913	0008219 // cell death // inferred from electronic annotation///0016567 // protein ubiquitination // inferred from electronic annotation///0051865 // protein autoubiquitination // inferred from direct assay		0004842 // ubiquitin-protein ligase activity // inferred from direct assay///0005488 // binding // inferred from electronic annotation///0005515 // protein binding // inferred from electronic annotation///0008270 // zinc ion binding // inferred from electronic annotation///0016874 // ligase activity // inferred from electronic annotation///0046872 // metal ion binding // inferred from electronic …	chr16:87376650-87411816 (-) // 95.87 // qC3.3	NP_001074537	Q6A009///Q0P617///Q14B86	listerin E3 ubiquitin protein ligase 1
1428008_at	Dnm1l	74006	0000266 // mitochondrial fission // inferred from mutant phenotype///0000266 // mitochondrial fission // not recorded///0003374 // dynamin polymerization involved in mitochondrial fission // not recorded///0006184 // GTP catabolic process // inferred from sequence or structural similarity///0006184 // GTP catabolic process // inferred from electronic annotation///0010821 // regulation of mitochon…	0005737 // cytoplasm // not recorded///0005739 // mitochondrion // not recorded///0005741 // mitochondrial outer membrane // inferred from direct assay///0005741 // mitochondrial outer membrane // not recorded///0005777 // peroxisome // not recorded///0005794 // Golgi apparatus // not recorded///0005829 // cytosol // not recorded///0005874 // microtubule // not recorded///0012505 // endomembrane …	0000166 // nucleotide binding // inferred from electronic annotation///0003924 // GTPase activity // inferred from electronic annotation///0005515 // protein binding // inferred from physical interaction///0005525 // GTP binding // inferred from electronic annotation///0016787 // hydrolase activity // inferred from electronic annotation///0031625 // ubiquitin protein ligase binding // not recorde…	chr16:16336487-16359018 (-) // 98.35 // qA2	NP_001021118///NP_001263269///NP_001263270///NP_690029	Q8K1M6///Q3U4P3	dynamin 1-like
1428024_at	Map1lc3b	67443	0006914 // autophagy // inferred from electronic annotation///0032092 // positive regulation of protein binding // not recorded	0000421 // autophagic vacuole membrane // not recorded///0005622 // intracellular // not recorded///0005737 // cytoplasm // not recorded///0005776 // autophagic vacuole // inferred from direct assay///0005856 // cytoskeleton // inferred from electronic annotation///0005874 // microtubule // inferred from electronic annotation///0005875 // microtubule associated complex // not recorded///0012505 /…	0005515 // protein binding // inferred from physical interaction///0008017 // microtubule binding // not recorded///0015631 // tubulin binding // not recorded///0019904 // protein domain specific binding // not recorded	chr8:121590466-121593275 (+) // 76.34 // qE1	NP_080436	Q8K161///Q9CQV6///Q2TBF9	microtubule-associated protein 1 light chain 3 beta
1428045_a_at	Elf2	69257	0006351 // transcription, DNA-dependent // inferred from electronic annotation///0006355 // regulation of transcription, DNA-dependent // inferred from electronic annotation///0006357 // regulation of transcription from RNA polymerase II promoter // not recorded///0045892 // negative regulation of transcription, DNA-dependent // not recorded///0045893 // positive regulation of transcription, DNA-…	0005634 // nucleus // not recorded///0005737 // cytoplasm // not recorded	0003677 // DNA binding // inferred from electronic annotation///0003700 // sequence-specific DNA binding transcription factor activity // not recorded///0005515 // protein binding // inferred from physical interaction///0043565 // sequence-specific DNA binding // not recorded	chr3:51264881-51340625 (-) // 94.96 // qC	NP_075991	Q9JHC9///Q3TVH6///Q80UM8///Q58E60///A9L8S8///Q3UZ20///Q9CSY3	E74-like factor 2
1428283_at	Cyp2s1	74134	0055114 // oxidation-reduction process // inferred from electronic annotation	0005783 // endoplasmic reticulum // inferred from electronic annotation///0005789 // endoplasmic reticulum membrane // inferred from electronic annotation///0016020 // membrane // inferred from electronic annotation///0031090 // organelle membrane // inferred from electronic annotation///0043231 // intracellular membrane-bounded organelle // not recorded	0004497 // monooxygenase activity // inferred from electronic annotation///0005506 // iron ion binding // inferred from electronic annotation///0009055 // electron carrier activity // inferred from electronic annotation///0016491 // oxidoreductase activity // inferred from electronic annotation///0016705 // oxidoreductase activity, acting on paired donors, with incorporation or reduction of molec…	chr7:25802469-25816559 (-) // 92.29 // qA3	NP_083051	Q9DBX6///D3Z7F1///D3Z762///Q8K027	cytochrome P450, family 2, subfamily s, polypeptide 1
1429247_at	Anxa6	11749	0006816 // calcium ion transport // inferred from mutant phenotype///0006937 // regulation of muscle contraction // inferred from mutant phenotype	0005737 // cytoplasm // not recorded///0016324 // apical plasma membrane // not recorded///0042470 // melanosome // inferred from electronic annotation///0043234 // protein complex // not recorded///0048471 // perinuclear region of cytoplasm // inferred from direct assay///0070062 // extracellular vesicular exosome // not recorded	0005509 // calcium ion binding // inferred from electronic annotation///0005544 // calcium-dependent phospholipid binding // not recorded	chr11:54990965-55033452 (-) // 97.49 // qB1.3	NP_001103681///NP_038500	Q3V2Z4///P14824///Q3TUI1///Q3UDK4///Q3UI56///Q8CEX0///Q99JX6	annexin A6
1429427_s_at	Tcf7l2	21416	0000122 // negative regulation of transcription from RNA polymerase II promoter // not recorded///0001568 // blood vessel development // not recorded///0006351 // transcription, DNA-dependent // inferred from electronic annotation///0006355 // regulation of transcription, DNA-dependent // inferred from direct assay///0006357 // regulation of transcription from RNA polymerase II promoter // inferr…	0000790 // nuclear chromatin // not recorded///0005634 // nucleus // inferred from direct assay///0005634 // nucleus // not recorded///0005654 // nucleoplasm // not recorded///0005667 // transcription factor complex // inferred from direct assay///0005829 // cytosol // inferred from direct assay///0016605 // PML body // inferred from electronic annotation///0032993 // protein-DNA complex // not r…	0000978 // RNA polymerase II core promoter proximal region sequence-specific DNA binding // not recorded///0001103 // RNA polymerase II repressing transcription factor binding // not recorded///0003677 // DNA binding // inferred from electronic annotation///0003682 // chromatin binding // inferred from direct assay///0003700 // sequence-specific DNA binding transcription factor activity // not re…	chr19:55931791-55933654 (+) // 87.25 // qD2	NP_001136390///NP_001136391///NP_001136392///NP_001136393///NP_001136394///NP_001136395///NP_001136396///NP_033359	Q8BS68///Q8CAI6///Q924A0///Q80WT9///E9QQ89///E9QQ90///E9QQ91///F6WPX2///F6XQR1///D3YWT3///E9Q990///D3Z002///Q3V1G9///Q8C3Y9	transcription factor 7 like 2, T cell specific, HMG box
1430320_at	Dmd	13405	0001954 // positive regulation of cell-matrix adhesion // inferred from mutant phenotype///0002027 // regulation of heart rate // inferred from mutant phenotype///0002027 // regulation of heart rate // not recorded///0006355 // regulation of transcription, DNA-dependent // inferred from mutant phenotype///0007517 // muscle organ development // inferred from mutant phenotype///0007519 // skeletal …	0005634 // nucleus // not recorded///0005737 // cytoplasm // inferred from electronic annotation///0005856 // cytoskeleton // inferred from electronic annotation///0005886 // plasma membrane // inferred from direct assay///0005886 // plasma membrane // not recorded///0009986 // cell surface // not recorded///0016010 // dystrophin-associated glycoprotein complex // inferred from direct assay///001…	0002162 // dystroglycan binding // not recorded///0003779 // actin binding // not recorded///0005509 // calcium ion binding // inferred from electronic annotation///0005515 // protein binding // inferred from physical interaction///0008270 // zinc ion binding // inferred from electronic annotation///0008307 // structural constituent of muscle // not recorded///0017022 // myosin binding // not rec…	chrX:85048301-85140738 (+) // 90.41 // qC1	NP_031894	P11531///A2A9Z2///C5I8Q2///Q3TWL4///Q3UF47///Q5U476///Q8BHM1	dystrophin, muscular dystrophy
1430700_a_at	Pla2g7	27226	0006508 // proteolysis // inferred from electronic annotation///0006629 // lipid metabolic process // inferred from electronic annotation///0006954 // inflammatory response // traceable author statement///0016042 // lipid catabolic process // inferred from electronic annotation///0034374 // low-density lipoprotein particle remodeling // not recorded///0034440 // lipid oxidation // not recorded///…	0005576 // extracellular region // inferred from electronic annotation///0005615 // extracellular space // inferred from electronic annotation///0034362 // low-density lipoprotein particle // not recorded	0003847 // 1-alkyl-2-acetylglycerophosphocholine esterase activity // inferred from electronic annotation///0005543 // phospholipid binding // not recorded///0008236 // serine-type peptidase activity // inferred from electronic annotation///0016787 // hydrolase activity // inferred from electronic annotation///0047499 // calcium-independent phospholipase A2 activity // not recorded	chr17:43568714-43607636 (+) // 97.06 // qB3	NP_038765	Q9DB74///Q60963///E9Q330///E9Q4T5///E9Q6J0///Q3U1V7	phospholipase A2, group VII (platelet-activating factor acetylhydrolase, plasma)
1430708_a_at	Usp45	77593	0006508 // proteolysis // inferred from electronic annotation///0006511 // ubiquitin-dependent protein catabolic process // inferred from electronic annotation		0004221 // ubiquitin thiolesterase activity // inferred from electronic annotation///0008233 // peptidase activity // inferred from electronic annotation///0008234 // cysteine-type peptidase activity // inferred from electronic annotation///0008270 // zinc ion binding // inferred from electronic annotation///0016787 // hydrolase activity // inferred from electronic annotation///0046872 // metal i…	chr4:21767155-21834652 (+) // 93.12 // qA3	NP_690038	Q8K387///F7CLE5	ubiquitin specific petidase 45
1430971_a_at	Aqr	11834	0000398 // mRNA splicing, via spliceosome // inferred from electronic annotation///0006397 // mRNA processing // inferred from electronic annotation///0008380 // RNA splicing // inferred from electronic annotation	0005634 // nucleus // inferred from electronic annotation///0005681 // spliceosomal complex // inferred from electronic annotation///0071013 // catalytic step 2 spliceosome // not recorded	0003723 // RNA binding // inferred from electronic annotation///0097157 // pre-mRNA intronic binding // inferred from electronic annotation	chr2:114158598-114175338 (-) // 98.38 // qE4	NP_033832	Q8CFQ3///A2AQA7	aquarius
1431405_a_at	Cspp1	211660	0032467 // positive regulation of cytokinesis // not recorded///0051781 // positive regulation of cell division // not recorded	0000922 // spindle pole // inferred from direct assay///0000922 // spindle pole // not recorded///0005737 // cytoplasm // inferred from electronic annotation///0005813 // centrosome // not recorded///0005815 // microtubule organizing center // inferred from electronic annotation///0005819 // spindle // inferred from direct assay///0005819 // spindle // not recorded///0005856 // cytoskeleton // in…	0005515 // protein binding // inferred from physical interaction	chr1:10039776-10067102 (+) // 97.47 // qA2	NP_080769	B2RX88///Q8C5S5///D3Z378///Q7TMJ9	centrosome and spindle pole associated protein 1
1431417_at	Jam2	67374	0007162 // negative regulation of cell adhesion // inferred from genetic interaction	0005886 // plasma membrane // inferred from electronic annotation///0005923 // tight junction // inferred from electronic annotation///0016020 // membrane // inferred from electronic annotation///0016021 // integral to membrane // inferred from electronic annotation///0030054 // cell junction // inferred from electronic annotation	0005515 // protein binding // inferred from electronic annotation///0046982 // protein heterodimerization activity // inferred from physical interaction	chr16:84774279-84809985 (+) // 78.29 // qC3.3	NP_076333	Q9CWD9///Q9JI59	junction adhesion molecule 2
1431739_at	Mto1	68291	0002098 // tRNA wobble uridine modification // inferred from genetic interaction///0008033 // tRNA processing // inferred from electronic annotation///0055114 // oxidation-reduction process // inferred from electronic annotation///0070899 // mitochondrial tRNA wobble uridine modification // inferred from genetic interaction	0005739 // mitochondrion // inferred from direct assay///0005739 // mitochondrion // not recorded	0050660 // flavin adenine dinucleotide binding // inferred from electronic annotation	chr9:78448212-78450472 (+) // 78.34 // qE1	NP_080934	Q923Z3///Q8C6J8	mitochondrial translation optimization 1 homolog (S. cerevisiae)
1434643_at	Tbl1x	21372	0000122 // negative regulation of transcription from RNA polymerase II promoter // not recorded///0006351 // transcription, DNA-dependent // inferred from electronic annotation///0006355 // regulation of transcription, DNA-dependent // inferred from electronic annotation///0006357 // regulation of transcription from RNA polymerase II promoter // inferred from genetic interaction///0006508 // prot…	0000118 // histone deacetylase complex // not recorded///0005634 // nucleus // not recorded///0005654 // nucleoplasm // traceable author statement///0005667 // transcription factor complex // inferred from direct assay///0005876 // spindle microtubule // not recorded///0017053 // transcriptional repressor complex // not recorded	0003677 // DNA binding // inferred from direct assay///0003682 // chromatin binding // inferred from direct assay///0003714 // transcription corepressor activity // inferred from mutant phenotype///0003714 // transcription corepressor activity // not recorded///0005515 // protein binding // inferred from physical interaction///0008013 // beta-catenin binding // not recorded///0008022 // protein C…	chrX:77511022-77662985 (+) // 96.98 // qB	NP_065626	Q9QXE7	transducin (beta)-like 1 X-linked
1434719_at	A2m	232345	0001869 // negative regulation of complement activation, lectin pathway // not recorded///0007565 // female pregnancy // inferred from electronic annotation///0010466 // negative regulation of peptidase activity // traceable author statement///0010951 // negative regulation of endopeptidase activity // inferred from electronic annotation///0048863 // stem cell differentiation // inferred from dir…	0005576 // extracellular region // inferred from electronic annotation///0005615 // extracellular space // inferred from electronic annotation///0070062 // extracellular vesicular exosome // not recorded	0004866 // endopeptidase inhibitor activity // inferred from electronic annotation///0004867 // serine-type endopeptidase inhibitor activity // not recorded///0005515 // protein binding // inferred from physical interaction///0019838 // growth factor binding // not recorded///0019899 // enzyme binding // not recorded///0019959 // interleukin-8 binding // not recorded///0019966 // interleukin-1 bi…	chr6:121674821-121679238 (+) // 99.72 // qF1	NP_783327	Q6GQT1	alpha-2-macroglobulin
1435113_x_at	Stmn3	20262	0031110 // regulation of microtubule polymerization or depolymerization // inferred from electronic annotation///0031122 // cytoplasmic microtubule organization // inferred from direct assay///0031175 // neuron projection development // inferred from direct assay///0032314 // regulation of Rac GTPase activity // inferred from direct assay///0035021 // negative regulation of Rac protein signal tra…	0005737 // cytoplasm // inferred from direct assay///0005794 // Golgi apparatus // inferred from electronic annotation///0030424 // axon // inferred from electronic annotation///0030426 // growth cone // inferred from electronic annotation///0042995 // cell projection // inferred from electronic annotation///0043005 // neuron projection // not recorded///0048471 // perinuclear region of cytoplasm…	0005515 // protein binding // inferred from physical interaction///0019904 // protein domain specific binding // inferred from physical interaction	chr2:181306456-181306746 (-) // 95.58 // qH4	NP_033159	Q545T6///Q9D1K5///Q3UF15///O70166	stathmin-like 3
1436269_s_at	Htra2	64704	0006508 // proteolysis // inferred from electronic annotation///0006672 // ceramide metabolic process // inferred from electronic annotation///0006915 // apoptotic process // inferred from electronic annotation///0007005 // mitochondrion organization // inferred from mutant phenotype///0007628 // adult walking behavior // inferred from mutant phenotype///0008344 // adult locomotory behavior // in…	0005739 // mitochondrion // inferred from direct assay///0005739 // mitochondrion // not recorded///0005758 // mitochondrial intermembrane space // not recorded///0005829 // cytosol // not recorded///0009898 // internal side of plasma membrane // inferred from direct assay///0016020 // membrane // inferred from electronic annotation///0016021 // integral to membrane // inferred from electronic an…	0003824 // catalytic activity // inferred from electronic annotation///0004252 // serine-type endopeptidase activity // inferred from electronic annotation///0005515 // protein binding // inferred from physical interaction///0008233 // peptidase activity // not recorded///0008236 // serine-type peptidase activity // not recorded///0016787 // hydrolase activity // inferred from electronic annotati…	chr6:83051279-83051568 (-) // 70.73 // qC3	NP_062726	Q3UJR3///Q3TXN0///Q9JIY5///Q80V84///D3YX27///D3YX28	HtrA serine peptidase 2
1436301_at	Dstyk	213452	0006468 // protein phosphorylation // inferred from electronic annotation///0016310 // phosphorylation // inferred from electronic annotation	0005634 // nucleus // not recorded///0005737 // cytoplasm // inferred from electronic annotation///0045111 // intermediate filament cytoskeleton // not recorded	0000166 // nucleotide binding // inferred from electronic annotation///0004672 // protein kinase activity // inferred from electronic annotation///0004674 // protein serine/threonine kinase activity // inferred from electronic annotation///0004712 // protein serine/threonine/tyrosine kinase activity // inferred from electronic annotation///0004713 // protein tyrosine kinase activity // inferred f…	chr1:132463399-132467098 (+) // 97.65 // qE4	NP_766104	Q6XUX1///A1L3P8///Q6A064	dual serine/threonine and tyrosine protein kinase
1436337_at	Tmem243	652925				chr5:9100736-9119045 (+) // 91.18 // qA1	NP_001074498	B2RVB9///Q8CE22///Q3UQI1	transmembrane protein 243, mitochondrial
1436910_at	Rasal2	226525	0007165 // signal transduction // inferred from electronic annotation///0032320 // positive regulation of Ras GTPase activity // not recorded///0046580 // negative regulation of Ras protein signal transduction // not recorded///0051056 // regulation of small GTPase mediated signal transduction // inferred from electronic annotation	0005622 // intracellular // inferred from electronic annotation///0005737 // cytoplasm // not recorded///0031235 // intrinsic to internal side of plasma membrane // not recorded	0005096 // GTPase activator activity // inferred from electronic annotation///0005099 // Ras GTPase activator activity // not recorded///0005515 // protein binding // inferred from electronic annotation///0005543 // phospholipid binding // inferred from electronic annotation	chr1:157174172-157230147 (-) // 99.39 // qH1	NP_808312	Q8BU92///Q0VAV5///E9PW37///D3YWZ9///D3Z1T6///E9PYD8///D3YUS5///Q3TPW3	RAS protein activator like 2
1437155_a_at	Wwtr1	97064	0000122 // negative regulation of transcription from RNA polymerase II promoter // inferred from genetic interaction///0001649 // osteoblast differentiation // inferred from genetic interaction///0001649 // osteoblast differentiation // inferred from mutant phenotype///0001933 // negative regulation of protein phosphorylation // not recorded///0006351 // transcription, DNA-dependent // inferred f…	0005634 // nucleus // inferred from direct assay///0005634 // nucleus // not recorded///0005634 // nucleus // inferred from sequence or structural similarity///0005654 // nucleoplasm // traceable author statement///0005667 // transcription factor complex // inferred from direct assay///0005737 // cytoplasm // inferred from direct assay///0005737 // cytoplasm // not recorded	0003713 // transcription coactivator activity // inferred from direct assay///0003713 // transcription coactivator activity // not recorded///0003714 // transcription corepressor activity // inferred from genetic interaction///0005515 // protein binding // inferred from physical interaction///0042803 // protein homodimerization activity // inferred from direct assay	chr3:57458463-57459577 (-) // 61.57 // qD	NP_001161753///NP_598545	Q9EPK5	WW domain containing transcription regulator 1
1437208_at	2014-09-10	103080	0007049 // cell cycle // inferred from electronic annotation///0051301 // cell division // inferred from electronic annotation	0005737 // cytoplasm // inferred from electronic annotation///0005856 // cytoskeleton // inferred from electronic annotation///0031105 // septin complex // inferred from electronic annotation	0000166 // nucleotide binding // inferred from electronic annotation///0005525 // GTP binding // inferred from electronic annotation	chr10:59163987-59164883 (-) // 84.73 // qB4	NP_001020081///NP_001020082	Q8C650	septin 10
1437457_a_at	Mtpn	14489	0006584 // catecholamine metabolic process // inferred from electronic annotation///0010557 // positive regulation of macromolecule biosynthetic process // not recorded///0010613 // positive regulation of cardiac muscle hypertrophy // not recorded///0016049 // cell growth // not recorded///0021707 // cerebellar granule cell differentiation // inferred from electronic annotation///0030307 // posit…	0005634 // nucleus // not recorded///0005737 // cytoplasm // not recorded///0005829 // cytosol // not recorded///0008290 // F-actin capping protein complex // not recorded///0030424 // axon // not recorded///0048471 // perinuclear region of cytoplasm // inferred from electronic annotation	0005515 // protein binding // inferred from electronic annotation		NP_032124	P62774	myotrophin
1437545_at	Rcor1	217864	0006351 // transcription, DNA-dependent // inferred from electronic annotation///0006355 // regulation of transcription, DNA-dependent // inferred from electronic annotation///0016568 // chromatin modification // inferred from electronic annotation///0030218 // erythrocyte differentiation // inferred from mutant phenotype///0045654 // positive regulation of megakaryocyte differentiation // inferr…	0005634 // nucleus // not recorded///0017053 // transcriptional repressor complex // not recorded	0001078 // RNA polymerase II core promoter proximal region sequence-specific DNA binding transcription factor activity involved in negative regulation of transcription // not recorded///0003677 // DNA binding // inferred from electronic annotation///0003682 // chromatin binding // inferred from electronic annotation///0005515 // protein binding // inferred from physical interaction///0044212 // t…	chr12:111097452-111113761 (+) // 92.83 // qF1	NP_932140	Q8CFE3///K3W4P9	REST corepressor 1
1439075_at	Polr3f	70408	0006351 // transcription, DNA-dependent // inferred from electronic annotation///0032728 // positive regulation of interferon-beta production // not recorded///0045087 // innate immune response // inferred from electronic annotation///0045089 // positive regulation of innate immune response // not recorded///0051607 // defense response to virus // inferred from electronic annotation	0005634 // nucleus // inferred from electronic annotation	0003677 // DNA binding // inferred from electronic annotation///0003899 // DNA-directed RNA polymerase activity // inferred from electronic annotation///0005515 // protein binding // inferred from electronic annotation	chr2:144539873-144541992 (+) // 72.79 // qG1	NP_084039	Q8C108///Q921X6	polymerase (RNA) III (DNA directed) polypeptide F
1439451_x_at	Slc52a2	52710	0006810 // transport // inferred from electronic annotation///0032218 // riboflavin transport // not recorded	0005886 // plasma membrane // inferred from electronic annotation///0005887 // integral to plasma membrane // not recorded///0016020 // membrane // inferred from electronic annotation///0016021 // integral to membrane // inferred from electronic annotation	0032217 // riboflavin transporter activity // not recorded	chr15:76541159-76541388 (+) // 82.67 // qD3	NP_083919	Q9D8F3	solute carrier protein 52, member 2
1447631_at	Kat7	217127	0006260 // DNA replication // not recorded///0006351 // transcription, DNA-dependent // inferred from electronic annotation///0006355 // regulation of transcription, DNA-dependent // inferred from electronic annotation///0016568 // chromatin modification // inferred from electronic annotation///0043966 // histone H3 acetylation // not recorded///0043981 // histone H4-K5 acetylation // not recorde…	0000123 // histone acetyltransferase complex // not recorded///0005634 // nucleus // inferred from electronic annotation///0005654 // nucleoplasm // not recorded///0005730 // nucleolus // inferred from sequence or structural similarity	0003700 // sequence-specific DNA binding transcription factor activity // inferred from electronic annotation///0004402 // histone acetyltransferase activity // inferred from electronic annotation///0008270 // zinc ion binding // inferred from electronic annotation///0016740 // transferase activity // inferred from electronic annotation///0016746 // transferase activity, transferring acyl groups …		NP_001181932///NP_001181933///NP_808287	Q5SVQ0///Q1AJD0///Q3TD41///Q3UGF2	K(lysine) acetyltransferase 7
1447957_at	D7Ertd128e	52222				chr7:30884981-30885731 (+) // 44.4 // qB1			DNA segment, Chr 7, ERATO Doi 128, expressed
1448304_a_at	Rab6a	19346	0000042 // protein targeting to Golgi // not recorded///0006184 // GTP catabolic process // not recorded///0006810 // transport // inferred from electronic annotation///0006886 // intracellular protein transport // traceable author statement///0006913 // nucleocytoplasmic transport // inferred from electronic annotation///0007165 // signal transduction // inferred from electronic annotation///000…	0000139 // Golgi membrane // inferred from electronic annotation///0005622 // intracellular // inferred from electronic annotation///0005634 // nucleus // inferred from electronic annotation///0005737 // cytoplasm // inferred from electronic annotation///0005794 // Golgi apparatus // inferred from direct assay///0005794 // Golgi apparatus // not recorded///0005802 // trans-Golgi network // not re…	0000166 // nucleotide binding // inferred from electronic annotation///0001671 // ATPase activator activity // not recorded///0003924 // GTPase activity // not recorded///0005515 // protein binding // inferred from physical interaction///0005525 // GTP binding // not recorded///0019904 // protein domain specific binding // not recorded///0051117 // ATPase binding // not recorded	chr7:100607430-100641636 (+) // 96.98 // qE2	NP_001157135///NP_077249	P35279///Q3U4W5///D3YV69///Q0PD54	RAB6A, member RAS oncogene family
1448485_at	Ggt1	14598	0002682 // regulation of immune system process // inferred from mutant phenotype///0006749 // glutathione metabolic process // traceable author statement///0006750 // glutathione biosynthetic process // inferred from mutant phenotype///0007283 // spermatogenesis // inferred from mutant phenotype///0019344 // cysteine biosynthetic process // inferred from mutant phenotype///0019370 // leukotriene …	0005887 // integral to plasma membrane // traceable author statement///0016020 // membrane // inferred from electronic annotation///0016021 // integral to membrane // inferred from electronic annotation	0003840 // gamma-glutamyltransferase activity // not recorded///0003840 // gamma-glutamyltransferase activity // traceable author statement///0016740 // transferase activity // inferred from electronic annotation///0016746 // transferase activity, transferring acyl groups // inferred from electronic annotation///0016787 // hydrolase activity // inferred from electronic annotation///0036374 // glu…	chr10:75568654-75586196 (+) // 93.74 // qC1	NP_032142	Q60928///Q4FK56///D3YVX1///D3YVY4///D3YWW2///D3YWW4///D3YWZ7///D3YXV6///D3YY79///D3YYH6///D3Z266///D3Z2C6///D3Z4Q6	gamma-glutamyltransferase 1
1448606_at	Lpar1	14745	0000187 // activation of MAPK activity // inferred from direct assay///0007165 // signal transduction // inferred from electronic annotation///0007186 // G-protein coupled receptor signaling pathway // inferred from direct assay///0007186 // G-protein coupled receptor signaling pathway // not recorded///0010942 // positive regulation of cell death // not recorded///0010977 // negative regulation …	0005737 // cytoplasm // not recorded///0005886 // plasma membrane // not recorded///0009986 // cell surface // not recorded///0016020 // membrane // inferred from electronic annotation///0016021 // integral to membrane // inferred from electronic annotation///0030139 // endocytic vesicle // not recorded///0043197 // dendritic spine // not recorded///0043198 // dendritic shaft // not recorded	0001965 // G-protein alpha-subunit binding // not recorded///0004871 // signal transducer activity // inferred from electronic annotation///0004930 // G-protein coupled receptor activity // inferred from electronic annotation///0005515 // protein binding // inferred from electronic annotation///0005515 // protein binding // inferred from physical interaction///0005543 // phospholipid binding // n…	chr4:58434983-58553553 (-) // 85.39 // qB3	NP_034466///NP_766577	Q544V2///P61793///A2AMI9///A2AMJ0///A2AMJ1	lysophosphatidic acid receptor 1
1448669_at	Dkk3	50781	0007275 // multicellular organismal development // inferred from electronic annotation///0016055 // Wnt receptor signaling pathway // inferred from electronic annotation///0030178 // negative regulation of Wnt receptor signaling pathway // inferred from electronic annotation///0030325 // adrenal gland development // inferred from electronic annotation///0032348 // negative regulation of aldostero…	0005576 // extracellular region // inferred from sequence or structural similarity///0005615 // extracellular space // not recorded		chr7:112116017-112159089 (-) // 78.2 // qF1	NP_056629	Q9QUN9	dickkopf homolog 3 (Xenopus laevis)
1449006_at	Gla	11605	0005975 // carbohydrate metabolic process // inferred from electronic annotation///0008152 // metabolic process // inferred from electronic annotation///0009311 // oligosaccharide metabolic process // not recorded///0016139 // glycoside catabolic process // not recorded///0030282 // bone mineralization // inferred from mutant phenotype///0045019 // negative regulation of nitric oxide biosynthetic…	0005576 // extracellular region // not recorded///0005737 // cytoplasm // not recorded///0005764 // lysosome // inferred from direct assay///0005764 // lysosome // not recorded///0005794 // Golgi apparatus // not recorded	0003824 // catalytic activity // not recorded///0004553 // hydrolase activity, hydrolyzing O-glycosyl compounds // inferred from electronic annotation///0004557 // alpha-galactosidase activity // inferred from direct assay///0004557 // alpha-galactosidase activity // inferred from mutant phenotype///0004557 // alpha-galactosidase activity // not recorded///0005102 // receptor binding // not recor…	chrX:134588355-134600966 (-) // 74.52 // qE3	NP_038491	Q8BGZ6///P51569///A2BDV6///Q3TLY5///Q3UM38	galactosidase, alpha
1449089_at	Nrip1	268903	0000122 // negative regulation of transcription from RNA polymerase II promoter // inferred from direct assay///0000122 // negative regulation of transcription from RNA polymerase II promoter // not recorded///0001543 // ovarian follicle rupture // inferred from mutant phenotype///0006351 // transcription, DNA-dependent // inferred from electronic annotation///0006355 // regulation of transcripti…	0000118 // histone deacetylase complex // inferred from physical interaction///0005634 // nucleus // inferred from direct assay///0005634 // nucleus // not recorded	0003712 // transcription cofactor activity // inferred from electronic annotation///0003713 // transcription coactivator activity // not recorded///0003714 // transcription corepressor activity // inferred from direct assay///0003714 // transcription corepressor activity // not recorded///0005102 // receptor binding // inferred from physical interaction///0005515 // protein binding // inferred fr…	chr16:76289682-76372945 (-) // 98.8 // qC3.1	NP_775616	Q8CBD1	nuclear receptor interacting protein 1
1449502_at	Dazl	13164	0006417 // regulation of translation // inferred from electronic annotation///0007275 // multicellular organismal development // inferred from electronic annotation///0007281 // germ cell development // inferred from mutant phenotype///0007283 // spermatogenesis // inferred from electronic annotation///0030154 // cell differentiation // inferred from electronic annotation///0045836 // positive re…	0005737 // cytoplasm // inferred from direct assay///0005844 // polysome // inferred from direct assay///0044464 // cell part // inferred from direct assay	0000166 // nucleotide binding // inferred from electronic annotation///0003676 // nucleic acid binding // inferred from electronic annotation///0003723 // RNA binding // inferred from electronic annotation///0003730 // mRNA 3'-UTR binding // inferred from direct assay///0005515 // protein binding // inferred from physical interaction///0008494 // translation activator activity // inferred from di…	chr17:50279394-50293636 (-) // 95.5 // qC	NP_001264792///NP_034151	Q64368///Q3TUC3///Q499F1	deleted in azoospermia-like
1449555_a_at	Fetub	59083	0007338 // single fertilization // inferred from electronic annotation///0007338 // single fertilization // inferred from mutant phenotype///0007339 // binding of sperm to zona pellucida // inferred from mutant phenotype///0010466 // negative regulation of peptidase activity // inferred from electronic annotation///0010951 // negative regulation of endopeptidase activity // inferred from direct a…	0005576 // extracellular region // inferred from electronic annotation///0005615 // extracellular space // inferred from electronic annotation	0004857 // enzyme inhibitor activity // inferred from electronic annotation///0004869 // cysteine-type endopeptidase inhibitor activity // inferred from electronic annotation///0008191 // metalloendopeptidase inhibitor activity // inferred from direct assay///0008191 // metalloendopeptidase inhibitor activity // inferred from electronic annotation///0030414 // peptidase inhibitor activity // infe…	chr16:22920221-22939766 (+) // 99.43 // qB1	NP_001077373///NP_001077374///NP_067539	Q8CB17///Q6YJU2///Q6YJU1///Q9QXC1	fetuin beta
1449585_at	Il1rap	16180	0007165 // signal transduction // inferred from electronic annotation///0019221 // cytokine-mediated signaling pathway // inferred from direct assay///0042094 // interleukin-2 biosynthetic process // inferred from direct assay///0045087 // innate immune response // inferred from electronic annotation	0005576 // extracellular region // inferred from electronic annotation///0005622 // intracellular // inferred from electronic annotation///0005737 // cytoplasm // not recorded///0005886 // plasma membrane // inferred from electronic annotation///0016020 // membrane // inferred from electronic annotation///0016021 // integral to membrane // inferred from electronic annotation///0043234 // protein …	0004871 // signal transducer activity // inferred from direct assay///0004908 // interleukin-1 receptor activity // inferred from direct assay///0005149 // interleukin-1 receptor binding // not recorded///0005515 // protein binding // inferred from physical interaction	chr16:26581734-26702354 (+) // 89.74 // qB2	NP_001152789///NP_001152790///NP_032390///NP_598864	Q61730///Q3UEL3///Q3UVZ1///Q3V2X3	interleukin 1 receptor accessory protein
1449869_at	Vpreb1	22362	0000902 // cell morphogenesis // inferred from genetic interaction///0002377 // immunoglobulin production // inferred from genetic interaction///0006955 // immune response // inferred from physical interaction///0008361 // regulation of cell size // inferred from direct assay///0008361 // regulation of cell size // inferred from genetic interaction///0030097 // hemopoiesis // inferred from mutant…	0005886 // plasma membrane // inferred from physical interaction///0009897 // external side of plasma membrane // inferred from direct assay	0004872 // receptor activity // inferred from physical interaction///0005515 // protein binding // inferred from physical interaction	chr16:16868402-16869250 (-) // 99.22 // qA3	NP_058678	Q545E0///Q0VEN0///P13372	pre-B lymphocyte gene 1
1449945_at	Ppargc1b	170826	0001503 // ossification // inferred from mutant phenotype///0006351 // transcription, DNA-dependent // inferred from electronic annotation///0006355 // regulation of transcription, DNA-dependent // inferred from electronic annotation///0006390 // transcription from mitochondrial promoter // inferred from mutant phenotype///0007015 // actin filament organization // inferred from mutant phenotype//…	0005634 // nucleus // not recorded///0005739 // mitochondrion // inferred from mutant phenotype///0016592 // mediator complex // not recorded	0000166 // nucleotide binding // inferred from electronic annotation///0001104 // RNA polymerase II transcription cofactor activity // not recorded///0003676 // nucleic acid binding // inferred from electronic annotation///0003723 // RNA binding // inferred from electronic annotation///0005515 // protein binding // inferred from physical interaction///0030331 // estrogen receptor binding // not r…	chr18:61297760-61400431 (-) // 91.99 // qE1	NP_573512	Q8VHJ7///B2RWT8	peroxisome proliferative activated receptor, gamma, coactivator 1 beta
1449960_at	Nptx2	53324		0005576 // extracellular region // inferred from electronic annotation	0030246 // carbohydrate binding // inferred from electronic annotation///0046872 // metal ion binding // inferred from electronic annotation	chr5:144545901-144557017 (+) // 79.21 // qG2	NP_058069	Q3UYB9///O70340	neuronal pentraxin 2
1450018_s_at	Slc25a30	67554	0006810 // transport // inferred from electronic annotation///0055085 // transmembrane transport // inferred from electronic annotation	0005739 // mitochondrion // inferred from direct assay///0005743 // mitochondrial inner membrane // inferred from electronic annotation///0016020 // membrane // inferred from electronic annotation///0016021 // integral to membrane // inferred from electronic annotation		chr14:75761068-75787037 (-) // 98.76 // qD3	NP_080508	Q9CR58///Q8R206	solute carrier family 25, member 30
1450231_a_at	Xiap	11798	0006915 // apoptotic process // inferred from electronic annotation///0016055 // Wnt receptor signaling pathway // inferred from electronic annotation///0016567 // protein ubiquitination // not recorded///0043066 // negative regulation of apoptotic process // inferred from direct assay///0043066 // negative regulation of apoptotic process // not recorded///0043154 // negative regulation of cystei…	0005622 // intracellular // inferred from electronic annotation///0005634 // nucleus // not recorded///0005737 // cytoplasm // inferred from direct assay///0005737 // cytoplasm // not recorded///0005829 // cytosol // not recorded///0043234 // protein complex // not recorded///0048471 // perinuclear region of cytoplasm // not recorded	0002020 // protease binding // not recorded///0004842 // ubiquitin-protein ligase activity // not recorded///0005515 // protein binding // inferred from physical interaction///0008270 // zinc ion binding // inferred from electronic annotation///0016874 // ligase activity // inferred from electronic annotation///0043027 // cysteine-type endopeptidase inhibitor activity involved in apoptotic proces…	chrX:42093727-42105709 (+) // 80.45 // qA4	NP_033818	Q60989///A2BGY5	X-linked inhibitor of apoptosis
1450308_a_at	Xrn1	24127	0000723 // telomere maintenance // non-traceable author statement///0000956 // nuclear-transcribed mRNA catabolic process // not recorded///0006139 // nucleobase-containing compound metabolic process // inferred from electronic annotation///0006396 // RNA processing // traceable author statement///0007126 // meiosis // non-traceable author statement///0007569 // cell aging // non-traceable author…	0000932 // cytoplasmic mRNA processing body // inferred from direct assay///0005622 // intracellular // inferred from electronic annotation///0005737 // cytoplasm // inferred from direct assay///0005737 // cytoplasm // not recorded///0005794 // Golgi apparatus // not recorded///0005886 // plasma membrane // not recorded///0045111 // intermediate filament cytoskeleton // not recorded	0003676 // nucleic acid binding // inferred from electronic annotation///0003677 // DNA binding // inferred from electronic annotation///0003723 // RNA binding // inferred from electronic annotation///0004518 // nuclease activity // inferred from electronic annotation///0004527 // exonuclease activity // inferred from electronic annotation///0004534 // 5'-3' exoribonuclease activity // traceable …	chr9:95954868-96052628 (+) // 98.36 // qE3.3	NP_036046	P97789///F8VQ87	5'-3' exoribonuclease 1
1450401_at	Tgs1	116940	0001510 // RNA methylation // inferred from electronic annotation///0006351 // transcription, DNA-dependent // inferred from electronic annotation///0006355 // regulation of transcription, DNA-dependent // inferred from electronic annotation///0009452 // 7-methylguanosine RNA capping // inferred from electronic annotation///0032259 // methylation // inferred from electronic annotation///0036261 /…	0005634 // nucleus // not recorded///0005737 // cytoplasm // not recorded///0015030 // Cajal body // inferred from electronic annotation	0005515 // protein binding // inferred from physical interaction///0008168 // methyltransferase activity // inferred from electronic annotation///0016740 // transferase activity // inferred from electronic annotation///0071164 // RNA trimethylguanosine synthase activity // not recorded	chr4:3574874-3616617 (+) // 78.76 // qA1	NP_473430	Q923W1///Q8CCI3	trimethylguanosine synthase homolog (S. cerevisiae)
1450403_at	Stat2	20847	0006351 // transcription, DNA-dependent // inferred from electronic annotation///0006355 // regulation of transcription, DNA-dependent // inferred from electronic annotation///0007165 // signal transduction // inferred from electronic annotation	0005634 // nucleus // inferred from direct assay///0005737 // cytoplasm // inferred from direct assay///0005737 // cytoplasm // not recorded///0005886 // plasma membrane // not recorded	0003677 // DNA binding // inferred from electronic annotation///0003700 // sequence-specific DNA binding transcription factor activity // inferred from electronic annotation///0004871 // signal transducer activity // inferred from electronic annotation///0005509 // calcium ion binding // inferred from electronic annotation///0005515 // protein binding // inferred from physical interaction	chr10:128270575-128292852 (+) // 95.58 // qD3	NP_064347	Q9CW17///Q8CD97///Q3UDU1///Q9QXJ2///Q3U5W1///Q9WVL2///Q9QZE4///Q6P1X8///E9QJX9	signal transducer and activator of transcription 2
1450555_at	Tex13	83555				chrX:140808344-140813433 (-) // 61.47 // qF1	NP_113558	Q99MW5	testis expressed gene 13
1450634_at	Atp6v1a	11964	0006810 // transport // inferred from electronic annotation///0006811 // ion transport // inferred from electronic annotation///0015991 // ATP hydrolysis coupled proton transport // inferred from electronic annotation///0015992 // proton transport // inferred from electronic annotation///0046034 // ATP metabolic process // inferred from electronic annotation	0005739 // mitochondrion // inferred from direct assay///0005829 // cytosol // inferred from direct assay///0005886 // plasma membrane // inferred from direct assay///0005902 // microvillus // inferred from direct assay///0016324 // apical plasma membrane // inferred from direct assay///0033178 // proton-transporting two-sector ATPase complex, catalytic domain // inferred from electronic annotati…	0000166 // nucleotide binding // inferred from electronic annotation///0005524 // ATP binding // inferred from electronic annotation///0016787 // hydrolase activity // inferred from electronic annotation///0016820 // hydrolase activity, acting on acid anhydrides, catalyzing transmembrane movement of substances // inferred from electronic annotation///0046933 // proton-transporting ATP synthase ac…	chr16:44085405-44139702 (-) // 97.32 // qB4	NP_031534	P50516///D3YWH3///D3YZ23///D3Z1B9	ATPase, H+ transporting, lysosomal V1 subunit A
1450786_x_at	Pdlim5	56376	0051963 // regulation of synapse assembly // not recorded///0061001 // regulation of dendritic spine morphogenesis // not recorded	0005737 // cytoplasm // inferred from electronic annotation///0005829 // cytosol // not recorded///0005886 // plasma membrane // inferred from electronic annotation///0014069 // postsynaptic density // not recorded///0015629 // actin cytoskeleton // not recorded///0016020 // membrane // not recorded///0030018 // Z disc // inferred from direct assay///0030054 // cell junction // inferred from elec…	0003779 // actin binding // not recorded///0005080 // protein kinase C binding // not recorded///0005515 // protein binding // inferred from physical interaction///0008270 // zinc ion binding // inferred from electronic annotation///0042805 // actinin binding // not recorded///0046872 // metal ion binding // inferred from electronic annotation///0047485 // protein N-terminus binding // not record…	chr3:142241563-142395626 (-) // 98.86 // qH1	NP_001177781///NP_001177782///NP_001177783///NP_001177784///NP_001177785///NP_001177786///NP_062782///NP_062783///NP_072048	Q8CI51///Q2Q7P0///D9J2Z9///D9J300///D9J301///D9J302///Q8VDV4///D9J303///Q9CRA2	PDZ and LIM domain 5
1451013_at	Slc29a3	71279	0006810 // transport // inferred from electronic annotation///0015858 // nucleoside transport // not recorded	0005764 // lysosome // inferred from electronic annotation///0005765 // lysosomal membrane // inferred from electronic annotation///0005768 // endosome // inferred from electronic annotation///0016020 // membrane // inferred from electronic annotation///0016021 // integral to membrane // inferred from electronic annotation///0031902 // late endosome membrane // inferred from electronic annotation	0005337 // nucleoside transmembrane transporter activity // not recorded	chr10:60714972-60752782 (-) // 81.65 // qB4	NP_076085	Q99P65///D6RI95///D3YWS9	solute carrier family 29 (nucleoside transporters), member 3
1451485_at	Luc7l3	67684	0006397 // mRNA processing // inferred from electronic annotation///0006915 // apoptotic process // not recorded///0006950 // response to stress // not recorded///0008380 // RNA splicing // not recorded	0005634 // nucleus // not recorded///0005886 // plasma membrane // not recorded///0005925 // focal adhesion // not recorded///0016607 // nuclear speck // inferred from electronic annotation	0003677 // DNA binding // inferred from electronic annotation///0003729 // mRNA binding // not recorded///0005515 // protein binding // inferred from electronic annotation	chr11:94291136-94321923 (-) // 93.34 // qD	NP_080589	Q5SUF2///F8WGA8	LUC7-like 3 (S. cerevisiae)
1451529_at	Sgtb	218544			0005515 // protein binding // inferred from electronic annotation///0042803 // protein homodimerization activity // not recorded///0046982 // protein heterodimerization activity // not recorded	chr13:104109752-104141857 (+) // 93.06 // qD1	NP_659087	Q8VD33///E0CZ99	small glutamine-rich tetratricopeptide repeat (TPR)-containing, beta
1451621_at	Desi2	78825	0006508 // proteolysis // inferred from electronic annotation	0005737 // cytoplasm // inferred from electronic annotation	0008233 // peptidase activity // inferred from electronic annotation///0016787 // hydrolase activity // inferred from electronic annotation	chr1:178187416-178252598 (+) // 98.02 // qH4	NP_077244	Q9D291///Q8BIB9///Q3UJE4///E0CYV4	desumoylating isopeptidase 2
1451644_a_at	H2-Q4///H2-Q6///H2-Q8///LOC68395	15015///15019///68395///110557	0001916 // positive regulation of T cell mediated cytotoxicity // inferred from electronic annotation///0002474 // antigen processing and presentation of peptide antigen via MHC class I // inferred from electronic annotation///0006955 // immune response // inferred from electronic annotation///0019882 // antigen processing and presentation // inferred from electronic annotation	0016020 // membrane // inferred from electronic annotation///0042612 // MHC class I protein complex // inferred from electronic annotation	0005102 // receptor binding // not recorded///0005515 // protein binding // inferred from electronic annotation///0030881 // beta-2-microglobulin binding // not recorded///0042277 // peptide binding // not recorded///0042605 // peptide antigen binding // inferred from electronic annotation///0046982 // protein heterodimerization activity // not recorded	chr17:35379630-35384610 (+) // 55.46 // qB1	NP_001137161///NP_075613///NP_997531///XP_003085227///XP_003688992///XP_003946368	Q8HWB2///Q3UWA5///Q95H92///P79568///Q0WXH7///Q0WXI6///Q31220///Q9Z1N5///Q3TB18	histocompatibility 2, Q region locus 4///histocompatibility 2, Q region locus 6///histocompatibility 2, Q region locus 8///histocompatibility 2, Q region locus 6-like
1451773_s_at	Polr3f	70408	0006351 // transcription, DNA-dependent // inferred from electronic annotation///0032728 // positive regulation of interferon-beta production // not recorded///0045087 // innate immune response // inferred from electronic annotation///0045089 // positive regulation of innate immune response // not recorded///0051607 // defense response to virus // inferred from electronic annotation	0005634 // nucleus // inferred from electronic annotation	0003677 // DNA binding // inferred from electronic annotation///0003899 // DNA-directed RNA polymerase activity // inferred from electronic annotation///0005515 // protein binding // inferred from electronic annotation	chr2:144527717-144539264 (+) // 97.83 // qG1	NP_084039	Q8C108///Q921X6	polymerase (RNA) III (DNA directed) polypeptide F
1451800_at	Gcc2	70297	0000042 // protein targeting to Golgi // inferred from electronic annotation///0006622 // protein targeting to lysosome // not recorded///0006810 // transport // inferred from electronic annotation///0015031 // protein transport // inferred from electronic annotation///0031023 // microtubule organizing center organization // not recorded///0034067 // protein localization to Golgi apparatus // not…	0005634 // nucleus // not recorded///0005737 // cytoplasm // not recorded///0005794 // Golgi apparatus // not recorded///0005802 // trans-Golgi network // not recorded///0016020 // membrane // inferred from electronic annotation	0005515 // protein binding // inferred from physical interaction///0042802 // identical protein binding // not recorded	chr10:58258238-58271249 (+) // 87.21 // qB4	NP_081651	Q8CHG3///B2RSU7///E0CYI9///E9PWI6///Q6P0A4///E0CY89///Q3UFV3	GRIP and coiled-coil domain containing 2
1451832_at	Cklf	75458	0006935 // chemotaxis // inferred from electronic annotation///0008283 // cell proliferation // not recorded///0030593 // neutrophil chemotaxis // not recorded///0030595 // leukocyte chemotaxis // not recorded///0032940 // secretion by cell // not recorded///0048246 // macrophage chemotaxis // not recorded///0048247 // lymphocyte chemotaxis // not recorded	0005576 // extracellular region // not recorded///0005615 // extracellular space // inferred from electronic annotation///0016020 // membrane // inferred from electronic annotation///0016021 // integral to membrane // not recorded	0005125 // cytokine activity // inferred from electronic annotation///0008009 // chemokine activity // not recorded	chr8:104250945-104259648 (+) // 68.07 // qD3	NP_001032930///NP_083571	Q9DAS1	chemokine-like factor
1451878_a_at	Jmy	57748	0006281 // DNA repair // inferred from electronic annotation///0006357 // regulation of transcription from RNA polymerase II promoter // inferred from direct assay///0006917 // induction of apoptosis // inferred from direct assay///0006974 // response to DNA damage stimulus // inferred from electronic annotation///0007050 // cell cycle arrest // inferred from direct assay///0034314 // Arp2/3 comp…	0005634 // nucleus // inferred by curator///0005634 // nucleus // inferred from direct assay///0005737 // cytoplasm // inferred from electronic annotation///0005856 // cytoskeleton // inferred from electronic annotation///0031252 // cell leading edge // not recorded	0003713 // transcription coactivator activity // inferred from direct assay///0003779 // actin binding // inferred from electronic annotation///0005515 // protein binding // inferred from physical interaction	chr13:93464566-93499737 (-) // 92.41 // qC3	NP_067285	Q9QXM1	junction-mediating and regulatory protein
1452160_at	Tiparp	99929	0001570 // vasculogenesis // inferred from mutant phenotype///0001822 // kidney development // inferred from mutant phenotype///0006471 // protein ADP-ribosylation // inferred from direct assay///0006807 // nitrogen compound metabolic process // inferred from mutant phenotype///0008209 // androgen metabolic process // inferred from mutant phenotype///0008210 // estrogen metabolic process // infer…		0003676 // nucleic acid binding // inferred from electronic annotation///0003950 // NAD+ ADP-ribosyltransferase activity // inferred from electronic annotation///0008270 // zinc ion binding // inferred from electronic annotation///0016740 // transferase activity // inferred from electronic annotation///0016757 // transferase activity, transferring glycosyl groups // inferred from electronic annot…	chr3:65528407-65555518 (+) // 98.86 // qE1	NP_849223	Q8C1B2///D3Z7U2	TCDD-inducible poly(ADP-ribose) polymerase
1452180_at	Phf17	269424	0006351 // transcription, DNA-dependent // inferred from electronic annotation///0006355 // regulation of transcription, DNA-dependent // inferred from electronic annotation///0006915 // apoptotic process // inferred from electronic annotation///0043966 // histone H3 acetylation // not recorded///0043981 // histone H4-K5 acetylation // not recorded///0043982 // histone H4-K8 acetylation // not re…	0000123 // histone acetyltransferase complex // not recorded///0005634 // nucleus // not recorded///0005737 // cytoplasm // not recorded///0005739 // mitochondrion // not recorded	0005515 // protein binding // inferred from electronic annotation///0008270 // zinc ion binding // inferred from electronic annotation///0046872 // metal ion binding // inferred from electronic annotation	chr3:41613448-41616858 (+) // 94.5 // qB	NP_001123656///NP_001123657///NP_001123658///NP_758507	Q6ZPI0///Q6UZ80	PHD finger protein 17
1452322_a_at	Brwd1	93871	0006351 // transcription, DNA-dependent // inferred from electronic annotation///0006355 // regulation of transcription, DNA-dependent // inferred from electronic annotation///0006357 // regulation of transcription from RNA polymerase II promoter // inferred from direct assay///0007010 // cytoskeleton organization // not recorded///0008360 // regulation of cell shape // not recorded	0005634 // nucleus // inferred from direct assay///0005634 // nucleus // not recorded///0005730 // nucleolus // not recorded///0005737 // cytoplasm // not recorded	0005515 // protein binding // inferred from physical interaction	chr16:95998630-96082426 (-) // 99.11 // qC4	NP_001096649///NP_660107///NP_795902	Q921C3///E9Q2N1///Q3UMZ7///Q3TSA7///Q3UUZ7///Q8BPZ1	bromodomain and WD repeat domain containing 1
1452416_at	Il6ra	16194	0008284 // positive regulation of cell proliferation // not recorded///0010332 // response to gamma radiation // inferred from electronic annotation///0010536 // positive regulation of activation of Janus kinase activity // not recorded///0016049 // cell growth // not recorded///0019221 // cytokine-mediated signaling pathway // not recorded///0031018 // endocrine pancreas development // not recor…	0005576 // extracellular region // not recorded///0005615 // extracellular space // not recorded///0005896 // interleukin-6 receptor complex // not recorded///0009986 // cell surface // inferred from direct assay///0016020 // membrane // inferred from electronic annotation///0016021 // integral to membrane // inferred from electronic annotation///0016324 // apical plasma membrane // not recorded/…	0004896 // cytokine receptor activity // inferred from electronic annotation///0004897 // ciliary neurotrophic factor receptor activity // not recorded///0004915 // interleukin-6 receptor activity // inferred from direct assay///0004915 // interleukin-6 receptor activity // not recorded///0005138 // interleukin-6 receptor binding // not recorded///0005515 // protein binding // inferred from elect…	chr3:89870099-89913162 (-) // 95.95 // qF1	NP_034689	P22272///Q3URV7	interleukin 6 receptor, alpha
1452716_at	Fam213a	70564	0045670 // regulation of osteoclast differentiation // not recorded///0055114 // oxidation-reduction process // not recorded	0005737 // cytoplasm // not recorded///0005739 // mitochondrion // inferred from direct assay	0016209 // antioxidant activity // not recorded///0016491 // oxidoreductase activity // inferred from electronic annotation	chr14:40993735-41013797 (-) // 86.59 // qB	NP_081740	Q9CYH2///Q3U125///D3YWL4///D3YYG8///D3Z0A8///D3Z143///D3Z252///D3Z398	family with sequence similarity 213, member A
1452837_at	Lpin2	64898	0006351 // transcription, DNA-dependent // inferred from electronic annotation///0006355 // regulation of transcription, DNA-dependent // inferred from electronic annotation///0006629 // lipid metabolic process // inferred from direct assay///0006631 // fatty acid metabolic process // inferred from electronic annotation///0016311 // dephosphorylation // inferred from direct assay///0045944 // pos…	0005634 // nucleus // inferred from electronic annotation///0005737 // cytoplasm // inferred from electronic annotation///0005783 // endoplasmic reticulum // inferred from electronic annotation///0005789 // endoplasmic reticulum membrane // inferred from direct assay///0005829 // cytosol // inferred from direct assay///0016020 // membrane // inferred from electronic annotation	0003713 // transcription coactivator activity // inferred from direct assay///0008195 // phosphatidate phosphatase activity // inferred from direct assay///0016787 // hydrolase activity // inferred from electronic annotation	chr17:71246820-71249818 (+) // 94.09 // qE1.3	NP_001158357///NP_075020	Q99PI5///E9PWN0///Q571N3	lipin 2
1453612_at	Nek1	18004	0006468 // protein phosphorylation // not recorded///0006974 // response to DNA damage stimulus // inferred from mutant phenotype///0007049 // cell cycle // inferred from electronic annotation///0007067 // mitosis // inferred from electronic annotation///0010212 // response to ionizing radiation // inferred from mutant phenotype///0016310 // phosphorylation // inferred from electronic annotation/…	0000242 // pericentriolar material // not recorded///0005634 // nucleus // not recorded///0005730 // nucleolus // not recorded///0005737 // cytoplasm // not recorded///0005813 // centrosome // inferred from direct assay///0005813 // centrosome // not recorded///0005815 // microtubule organizing center // inferred from electronic annotation///0005856 // cytoskeleton // inferred from electronic ann…	0000166 // nucleotide binding // inferred from electronic annotation///0004672 // protein kinase activity // not recorded///0004674 // protein serine/threonine kinase activity // inferred from electronic annotation///0004713 // protein tyrosine kinase activity // inferred from electronic annotation///0005515 // protein binding // inferred from electronic annotation///0005524 // ATP binding // inf…	chr8:61020032-61086604 (+) // 94.11 // qB3.1	NP_780298	Q69Z74///P51954///B2RXQ4///B2RXX0///B7ZWK0///F6R259///Q3UXI0	NIMA (never in mitosis gene a)-related expressed kinase 1
1454858_x_at	Mettl7a1	70152	0008152 // metabolic process // inferred from electronic annotation///0032259 // methylation // inferred from electronic annotation		0008168 // methyltransferase activity // inferred from electronic annotation///0016740 // transferase activity // inferred from electronic annotation	chr15:100304760-100314355 (+) // 85.67 // qF1	NP_081610	Q1XG79///Q8C6B0///Q5K4Q9	methyltransferase like 7A1
1454898_s_at	Iah1	67732	0006629 // lipid metabolic process // inferred from electronic annotation///0016042 // lipid catabolic process // inferred from electronic annotation		0016787 // hydrolase activity // inferred from electronic annotation///0016788 // hydrolase activity, acting on ester bonds // inferred from electronic annotation	chr12:21319791-21323605 (+) // 89.61 // qA1.3	NP_080623	Q9DB29	isoamyl acetate-hydrolyzing esterase 1 homolog (S. cerevisiae)
1455644_at	Vps53	68299	0006810 // transport // inferred from electronic annotation///0015031 // protein transport // inferred from electronic annotation	0000938 // GARP complex // not recorded///0005768 // endosome // inferred from electronic annotation///0005794 // Golgi apparatus // inferred from electronic annotation///0010008 // endosome membrane // inferred from electronic annotation///0016020 // membrane // inferred from electronic annotation		chr11:76176958-76179611 (-) // 88.12 // qB5	NP_080940	E9Q124///Q8CCB4///Q3TJT1///Q3TLZ3///Q3TX19///Q3UDN2	vacuolar protein sorting 53 (yeast)
1455809_x_at	Ric8	101489	0001701 // in utero embryonic development // inferred from mutant phenotype///0001944 // vasculature development // inferred from mutant phenotype///0007193 // adenylate cyclase-inhibiting G-protein coupled receptor signaling pathway // inferred from direct assay///0007369 // gastrulation // inferred from mutant phenotype///0008277 // regulation of G-protein coupled receptor protein signaling pat…	0005737 // cytoplasm // not recorded///0005829 // cytosol // not recorded///0005886 // plasma membrane // not recorded///0016020 // membrane // inferred from direct assay	0001965 // G-protein alpha-subunit binding // not recorded///0005085 // guanyl-nucleotide exchange factor activity // not recorded///0005096 // GTPase activator activity // not recorded///0005488 // binding // inferred from electronic annotation///0005515 // protein binding // inferred from physical interaction	chr7:140862865-140863146 (+) // 86.79 // qF4	NP_444424	Q3TIR3	resistance to inhibitors of cholinesterase 8 homolog (C. elegans)
1456011_x_at	Acaa1a	113868	0000038 // very long-chain fatty acid metabolic process // not recorded///0006629 // lipid metabolic process // inferred from electronic annotation///0006631 // fatty acid metabolic process // traceable author statement///0006635 // fatty acid beta-oxidation // not recorded///0008152 // metabolic process // inferred from electronic annotation///0008206 // bile acid metabolic process // not record…	0005739 // mitochondrion // inferred from direct assay///0005777 // peroxisome // inferred from direct assay///0005777 // peroxisome // not recorded///0005777 // peroxisome // traceable author statement///0043231 // intracellular membrane-bounded organelle // not recorded	0003824 // catalytic activity // inferred from electronic annotation///0003985 // acetyl-CoA C-acetyltransferase activity // traceable author statement///0003988 // acetyl-CoA C-acyltransferase activity // inferred from electronic annotation///0016401 // palmitoyl-CoA oxidase activity // not recorded///0016740 // transferase activity // inferred from electronic annotation///0016746 // transferase…	chr9:119350004-119350299 (+) // 90.51 // qF3	NP_570934	Q8BLD7///Q3UPU8///Q921H8///Q8R343///H3BJC1///H3BKA1	acetyl-Coenzyme A acyltransferase 1A
1456262_at	Rbm5	83486	0000245 // spliceosomal complex assembly // not recorded///0000381 // regulation of alternative mRNA splicing, via spliceosome // not recorded///0006397 // mRNA processing // inferred from electronic annotation///0006915 // apoptotic process // inferred from electronic annotation///0008380 // RNA splicing // inferred from electronic annotation///0043065 // positive regulation of apoptotic process…	0005634 // nucleus // not recorded///0005681 // spliceosomal complex // inferred from electronic annotation	0000166 // nucleotide binding // inferred from electronic annotation///0003676 // nucleic acid binding // inferred from electronic annotation///0003723 // RNA binding // inferred from electronic annotation///0003729 // mRNA binding // not recorded///0008270 // zinc ion binding // inferred from electronic annotation///0046872 // metal ion binding // inferred from electronic annotation	chr9:107759715-107760358 (-) // 100.0 // qF1	NP_683732	Q91YE7///Q05CY7///Q3UZ84	RNA binding motif protein 5
1456316_a_at	Acbd3	170760	0006629 // lipid metabolic process // inferred from electronic annotation///0006694 // steroid biosynthetic process // inferred from electronic annotation///0006810 // transport // inferred from electronic annotation	0000139 // Golgi membrane // not recorded///0005739 // mitochondrion // inferred from electronic annotation///0005794 // Golgi apparatus // not recorded///0016020 // membrane // inferred from electronic annotation///0016021 // integral to membrane // inferred from electronic annotation	0000062 // fatty-acyl-CoA binding // inferred from electronic annotation	chr1:180726042-180734518 (+) // 79.39 // qH4	NP_573488	Q8BMP6///Q3TJW1///Q6P9T6	acyl-Coenzyme A binding domain containing 3
1456510_x_at	Mettl7a2	393082	0008152 // metabolic process // inferred from electronic annotation///0032259 // methylation // inferred from electronic annotation		0008168 // methyltransferase activity // inferred from electronic annotation///0016740 // transferase activity // inferred from electronic annotation	chr15:100361210-100361842 (+) // 76.46 // qF1	NP_955771	Q76I24///Q5I0W6///Q76I25///Q1XG80///Q4W8Q9///Q76I26	methyltransferase like 7A2
1456746_a_at	Cd99l2	171486	0007155 // cell adhesion // inferred from electronic annotation	0005886 // plasma membrane // inferred from electronic annotation///0016020 // membrane // inferred from electronic annotation///0016021 // integral to membrane // not recorded///0030054 // cell junction // inferred from electronic annotation		chrX:71421053-71421313 (-) // 96.93 // qA7.3	NP_001186278///NP_612182	Q8BIF0///I7HJQ8///Q8R446	CD99 antigen-like 2
1459917_at	Ggnbp2	217039	0007275 // multicellular organismal development // inferred from electronic annotation///0007283 // spermatogenesis // inferred from electronic annotation///0030154 // cell differentiation // inferred from electronic annotation	0005634 // nucleus // inferred from direct assay///0005737 // cytoplasm // inferred from direct assay///0016023 // cytoplasmic membrane-bounded vesicle // inferred from electronic annotation///0031410 // cytoplasmic vesicle // inferred from electronic annotation	0005515 // protein binding // inferred from physical interaction	chr11:84868867-84869298 (-) // 93.7 // qC	NP_694784	Q5SV77	gametogenetin binding protein 2
1460215_at	Polr1a	20019	0006351 // transcription, DNA-dependent // inferred from electronic annotation///0006360 // transcription from RNA polymerase I promoter // ---///0009303 // rRNA transcription // not recorded	0005634 // nucleus // inferred from direct assay///0005654 // nucleoplasm // traceable author statement///0005730 // nucleolus // inferred from electronic annotation///0005736 // DNA-directed RNA polymerase I complex // inferred from direct assay///0005736 // DNA-directed RNA polymerase I complex // not recorded	0003677 // DNA binding // inferred from electronic annotation///0003899 // DNA-directed RNA polymerase activity // not recorded///0005515 // protein binding // inferred from physical interaction///0008270 // zinc ion binding // inferred from electronic annotation///0016740 // transferase activity // inferred from electronic annotation///0016779 // nucleotidyltransferase activity // inferred from …	chr6:71909052-71979364 (+) // 98.0 // qC1	NP_033114	Q8BNM6///Q3UZ02///Q3UHI3///Q3TUG2///Q3TU49///O35134///Q05BP7///Q05DK4///Q80Y46///Q8C2X2	polymerase (RNA) I polypeptide A
1428352_at	Arrdc2	70807	0007165 // signal transduction // inferred from electronic annotation			chr8:70835128-70839720 (-) // 95.32 // qB3.3	NP_081836	Q9D668///Q3UNB4///Q7TPR7///Q0GJK2	arrestin domain containing 2
1428400_at	Vstm5	69137		0016020 // membrane // inferred from electronic annotation///0016021 // integral to membrane // inferred from electronic annotation		chr9:15239044-15259419 (+) // 88.54 // qA2	NP_081231	Q9D806	V-set and transmembrane domain containing 5
1429357_at	Fam135a	68187	0006505 // GPI anchor metabolic process // inferred from electronic annotation///0006629 // lipid metabolic process // inferred from electronic annotation///0006886 // intracellular protein transport // inferred from electronic annotation	0031227 // intrinsic to endoplasmic reticulum membrane // inferred from electronic annotation	0008374 // O-acyltransferase activity // inferred from electronic annotation///0016788 // hydrolase activity, acting on ester bonds // inferred from electronic annotation	chr1:24010757-24053240 (-) // 98.83 // qA5	NP_080880	Q6NS59///Q3UQ10///Q69ZK2	family with sequence similarity 135, member A
1429377_at	Khdc3	66991	0006468 // protein phosphorylation // inferred from mutant phenotype///0007049 // cell cycle // inferred from electronic annotation///0007094 // mitotic spindle assembly checkpoint // inferred from mutant phenotype///0007275 // multicellular organismal development // inferred from electronic annotation///0090307 // spindle assembly involved in mitosis // inferred from mutant phenotype	0005737 // cytoplasm // inferred from electronic annotation///0005938 // cell cortex // inferred from direct assay///0043234 // protein complex // inferred from direct assay///0045179 // apical cortex // inferred from direct assay	0003723 // RNA binding // inferred from electronic annotation///0005515 // protein binding // inferred from physical interaction	chr9:73102456-73104443 (+) // 99.75 // qD	NP_080166	Q9CWU5///G3UXW5	KH domain containing 3, subcortical maternal complex member
1429496_x_at	2300002M23Rik	69542	0030198 // extracellular matrix organization // inferred from direct assay	0005576 // extracellular region // inferred from electronic annotation///0005578 // proteinaceous extracellular matrix // inferred from electronic annotation///0005614 // interstitial matrix // inferred from direct assay///0031012 // extracellular matrix // inferred from direct assay	0001968 // fibronectin binding // inferred from direct assay///0005518 // collagen binding // inferred from direct assay///0005539 // glycosaminoglycan binding // inferred from direct assay///0005540 // hyaluronic acid binding // inferred from direct assay///0008201 // heparin binding // inferred from direct assay///0043236 // laminin binding // inferred from direct assay///0070052 // collagen V …	chr17:35567484-35568950 (+) // 94.57 // qB1	NP_780357	Q8BM15	RIKEN cDNA 2300002M23 gene
1429537_at	Sfrs18	66625		0005634 // nucleus // inferred from electronic annotation///0016607 // nuclear speck // inferred from electronic annotation		chr4:21848020-21874966 (+) // 91.33 // qA3	NP_079945	Q3TV92///B2RUA1///A2AJT5///A2AJT4///A2AJT3///Q8BZE7///A4VCJ3	serine/arginine-rich splicing factor 18
1429596_at	Slc7a6os	66432	0006810 // transport // inferred from electronic annotation///0015031 // protein transport // inferred from electronic annotation	0005634 // nucleus // inferred from electronic annotation///0005737 // cytoplasm // inferred from electronic annotation		chr8:106200577-106210907 (-) // 86.42 // qD3	NP_001007568	Q7TPE5	solute carrier family 7, member 6 opposite strand
1429810_at	Rictor	78757	0001938 // positive regulation of endothelial cell proliferation // not recorded///0007275 // multicellular organismal development // inferred from electronic annotation///0009790 // embryo development // inferred from mutant phenotype///0030334 // regulation of cell migration // inferred from electronic annotation///0030838 // positive regulation of actin filament polymerization // inferred from…	0031932 // TORC2 complex // inferred from direct assay///0031932 // TORC2 complex // not recorded	0005515 // protein binding // inferred from physical interaction///0043022 // ribosome binding // inferred from direct assay	chr15:6708378-6762459 (+) // 73.15 // qA1	NP_084444	Q9D2K3///Q6QI06///Q0VAV3///Q8C2V9///Q8CB99///Q8R5D5	RPTOR independent companion of MTOR, complex 2
1429871_at	Hmmr	15366		0005737 // cytoplasm // inferred from electronic annotation///0009986 // cell surface // inferred from electronic annotation	0005540 // hyaluronic acid binding // inferred from electronic annotation	chr11:40722836-40733391 (-) // 91.67 // qA5	NP_038580	Q00547///Q3TP93///Q3TPG1///Q3UPW7	hyaluronan mediated motility receptor (RHAMM)
1430220_at	4833420G17Rik	67392				chr13:119462775-119464339 (+) // 71.44 // qD2.3	NP_001107022///NP_080403	Q3UJC8	RIKEN cDNA 4833420G17 gene
1430313_at	Adamtsl1	77739		0005576 // extracellular region // inferred from electronic annotation///0005578 // proteinaceous extracellular matrix // inferred from electronic annotation	0005515 // protein binding // inferred from electronic annotation///0008233 // peptidase activity // inferred from electronic annotation///0008237 // metallopeptidase activity // inferred from electronic annotation///0008270 // zinc ion binding // inferred from electronic annotation	chr4:86053951-86199698 (+) // 99.5 // qC4	NP_084243	Q8BLI0///A9Z1Z6///E9PWW5///B7ZCH8///Q14B74///Q8BSM2///Q9CX59	ADAMTS-like 1
1430322_at	Arl13b	68146	0007264 // small GTPase mediated signal transduction // inferred from electronic annotation///0007368 // determination of left/right symmetry // inferred from mutant phenotype///0009953 // dorsal/ventral pattern formation // inferred from mutant phenotype	0005622 // intracellular // inferred from electronic annotation///0005929 // cilium // inferred from direct assay	0000166 // nucleotide binding // inferred from electronic annotation///0005525 // GTP binding // inferred from electronic annotation	chr16:62799968-62847015 (-) // 74.75 // qC1.3	NP_080853	Q9D1Z5///Q640N2///Q9CUD0	ADP-ribosylation factor-like 13B
1430383_at	Ceacam20	71601			0005515 // protein binding // inferred from electronic annotation	chr7:19965411-19990402 (+) // 92.73 // qA3	NP_082115	Q80Y42///Q9D2Z1	carcinoembryonic antigen-related cell adhesion molecule 20
1430436_at	Fam115a	77574				chr6:42685236-42710071 (-) // 99.9 // qB2.1	NP_084206	Q8BNE1	family with sequence similarity 115, member A
1430449_at	Kidins220	77480	0001701 // in utero embryonic development // inferred from mutant phenotype///0045859 // regulation of protein kinase activity // not recorded///0048813 // dendrite morphogenesis // inferred from mutant phenotype		0005515 // protein binding // inferred from electronic annotation///0019887 // protein kinase regulator activity // not recorded///0019901 // protein kinase binding // not recorded	chr12:24974924-24995156 (+) // 100.0 // qA1.3	NP_001074847	B2RXL7///E9Q9B7///Q3U9G3///Q8K0P2///Q3V2X2///Q52KP9///Q80SX9///Q80TG7	kinase D-interacting substrate 220
1430673_a_at	Slx4ip	74243			0005515 // protein binding // inferred from electronic annotation	chr2:136892262-137068393 (+) // 99.58 // qF3	NP_001033730///NP_082477///NP_083110	Q9D7Y9	SLX4 interacting protein
1430735_at	Patl2	67578	0010607 // negative regulation of cytoplasmic mRNA processing body assembly // inferred from direct assay///0010607 // negative regulation of cytoplasmic mRNA processing body assembly // not recorded///0017148 // negative regulation of translation // not recorded	0000932 // cytoplasmic mRNA processing body // inferred from direct assay///0000932 // cytoplasmic mRNA processing body // not recorded///0005634 // nucleus // inferred from direct assay///0005737 // cytoplasm // inferred from direct assay///0005737 // cytoplasm // not recorded///0030529 // ribonucleoprotein complex // inferred from sequence or structural similarity	0002151 // G-quadruplex RNA binding // not recorded///0003723 // RNA binding // inferred from electronic annotation///0005515 // protein binding // inferred from electronic annotation///0008266 // poly(U) RNA binding // not recorded///0030371 // translation repressor activity // not recorded///0034046 // poly(G) RNA binding // not recorded	chr2:122120107-122186189 (-) // 92.45 // qE5	NP_080527	A2ARM1	protein associated with topoisomerase II homolog 2 (yeast)
1430969_at	Mtch2	56428	0006810 // transport // inferred from electronic annotation	0005739 // mitochondrion // inferred from direct assay///0005739 // mitochondrion // not recorded///0005743 // mitochondrial inner membrane // inferred from direct assay///0016020 // membrane // inferred from electronic annotation///0016021 // integral to membrane // inferred from electronic annotation		chr2:90847189-90848314 (+) // 97.7 // qE1	NP_062732	Q9CUI0///Q791V5///Q05C68///Q3UA17///Q9D050	mitochondrial carrier homolog 2 (C. elegans)
[truncated: 191 more rows]

## Sheet: Cluster 3
Probe Set ID	Gene Symbol	Entrez Gene	Gene Ontology Biological Process	Gene Ontology Cellular Component	Gene Ontology Molecular Function	Alignments	RefSeq Protein ID	SwissProt	Gene Title
[truncated: 47 more rows]

[truncated: 9 more sheets: Cluster 4, Cluster 5, Cluster 6, Cluster 7, Cluster 8, Cluster 9, Cluster 10, Cluster 11, Cluster 12]
