# Supplementary material for: Systems biology surveillance decrypts pathological transcriptome remodeling
Source: BMC Syst Biol. 2015 Jul 17;9:36. doi: 10.1186/s12918-015-0177-8 (PMC4504166; doi:10.1186/s12918-015-0177-8)
Supplement: Additional file 2: Table S1. — Functional enrichment of physiological categories within up and down regulated transcriptomes of the NP truncation variant. Provided are p-values for each category, with systems uniquely regulated shown below. [file 12918_2015_177_MOESM2_ESM.xls]

## Sheet: Physiological Categories NP
NP	UP (P-val)	DOWN (P-val)
Cardiovascular System Development and Function	1.28e-06	5.18e-06
Renal and Urological	3.16e-05	0.00114
Hair and Skin	5.61e-05	0.00162
Connective Tissue	0.000215	8.83e-05
Reproductive System	0.000843	0.000766
Skeletal and Muscular System Development	0.00116	5.36e-05
Hematological System Development	0.0018	8.52e-06
Nervous System Development	0.0032	5.92e-06
Visual System Development	0.00867	5.31e-05
Respiratory System Development	0.0113	0.00193
Uniquely regulated categories:
Hepatic System and Development	0.0046
Endocrine		0.000213
Digestive		0.000903
Auditory and Vestibular System		0.00269
