# Supplementary material for: Systems biology surveillance decrypts pathological transcriptome remodeling
Source: BMC Syst Biol. 2015 Jul 17;9:36. doi: 10.1186/s12918-015-0177-8 (PMC4504166; doi:10.1186/s12918-015-0177-8)
Supplement: Additional file 4: Table S2. — Functional enrichment of physiological categories within up and down regulated transcriptomes of the PC truncation variant. Provided are p-values for each category, with systems uniquely regulated in either the up or down regulated transcriptome cohort listed below. [file 12918_2015_177_MOESM4_ESM.xls]

## Sheet: Physiological Categories PC
PC	UP p-value	DOWN p-value
Cardiovascular	5.64e-06	1.57e-05
Hair and Skin	9.05e-06	0.000285
Renal and Urological	0.000117	0.00428
Reproductive	0.000279	0.000977
Nervous	0.000528	0.000314
Visual	0.00133	0.000248
Connective Tissue	0.00172	1.37e-05
Hematological	0.00273	1.55e-05
Hepatic	0.00546	0.00449
Skeletal and Muscular	0.0123	0.000212
Uniquely regulated categories:
Endocrine		0.000274
Digestive		0.00137
Respiratory		0.00199
Auditory and Vestibular		0.00465
