# Supplementary material for: Systems biology surveillance decrypts pathological transcriptome remodeling
Source: BMC Syst Biol. 2015 Jul 17;9:36. doi: 10.1186/s12918-015-0177-8 (PMC4504166; doi:10.1186/s12918-015-0177-8)
Supplement: Additional file 5: Table S3. — Genes that enriched for Cardiovascular Disease within the down regulated cohort of transcripts isolated from the PC variant. Provided are Affymetrix Probeset IDs and gene names. [file 12918_2015_177_MOESM5_ESM.xls]

## Sheet: Quality filtered IDs
Affymetrix Probeset ID	Gene name
1458112_at	ADARB2
1425567_a_at	ANXA5
1449308_at	C6
1418094_s_at	CA4
1443824_s_at	CA7
1421692_at	CACNA1E
1439611_at	CHRM1
1422258_at	CHRM3
1452010_at	CHRNA3
1421203_at	CHRNA4
1450625_at	COL5A2
1416455_a_at	CRYAB
1419872_at	CSF1R
1418806_at	CSF3R
1441560_at	CTNNA3
1450008_a_at	CTNNB1
1452501_at	CYP2C8
1426732_at	DES
1435494_s_at	DSP
1435888_at	EGFR
1425918_at	EGLN3
1440571_at	EIF4G3
1440242_at	FAM78B
1435265_at	FBXO32
1419184_a_at	FHL2
1417487_at	FOSL1
1421280_at	GABRA1
1419906_at	HPGD
1423104_at	IRS1
1421400_at	KCNMB1
1449464_at	KCNQ1
1417078_at	LGALS2
1421206_at	LIF
1422926_at	MC2R
1454481_at	MIF
1419127_at	NPY
1459402_at	OPRM1
1422503_s_at	PARP1
1431375_s_at	PARVA
1428647_at	PBX1
1422863_s_at	PDLIM5
1422707_at	PIK3CG
1450482_a_at	PITX2
1431277_at	PLA2G6
1450945_at	PRKCA
1455758_at	PRKCG
1431109_at	PRR16
1418065_at	RAG2
1454906_at	RARB
1444431_at	RCSD1
1415807_s_at	SRSF2
1425620_at	TGFBR3
1422202_at	THRB
1450641_at	VIM
